# Supplementary material for: Aqua­(hexa­methyl­enetetra­mine-κN)bis­(methanol-κO)bis­(thio­cyanato-κN)cobalt(II)
Source: Acta Crystallogr Sect E Struct Rep Online. 2008 Aug 20;64(Pt 9):m1184–5. doi: 10.1107/S160053680802357X (PMC2960658; doi:10.1107/S160053680802357X)
Supplement: Supplementary file 1 [file e-64-m1184-sup1.cif]

##############################################################################
###                                                                        ###
###        Electronic paper (Acta Crystallographica Section E)             ###
###                                                                        ###
##############################################################################
#                                                                            #
# This CIF contains the data in a paper accepted for publication in Acta     #
# Crystallographica Section E. It conforms to the requirements of Notes      #
# for Authors for Section E, and has been peer reviewed under the auspices   #
# of the IUCr Commission on Journals.                                        #
#                                                                            #
# Full details of the Crystallographic Information File format               #
# are given in the paper "The Crystallographic Information File (CIF):       #
# a New Standard Archive File for Crystallography" by S. R. Hall, F. H.      #
# Allen and I. D. Brown [Acta Cryst. (1991), A47, 655-685].                  #
#                                                                            #
# The current version of the core CIF dictionary is obtainable from          #
# ftp://ftp.iucr.org/pub/cif_core.dic. The current version number is 2.4.    #
#                                                                            #
# Software is freely available for graphical display of the structure(s) in  #
# this CIF.  For information consult the CIF home page http://www.iucr.org/  #
# cif/home.html                                                              #
#                                                                            #
# This file may be used for bona fide research purposes within the           #
# scientific community so long as proper attribution is given to the journal # 
# article from which it was obtained.                                        #
#                                                                            #
##############################################################################
                                             
data_I
_audit_creation_method     SHELXTL
_chemical_name_systematic
;
Aqua(hexamethylenetetramine-\kN)bis(methanol-\kO)bis(thiocyanato-\kN)cobalt(II)
;
_chemical_name_common     ?
_chemical_formula_moiety     'C10 H22 Co N6 O3 S2'
_chemical_formula_sum     'C10 H22 Co N6 O3 S2'
_chemical_formula_iupac     '[Co (N C S)2 (C6 H12 N4) (C H4 O)2 (H2 O)]'
_chemical_formula_weight     397.39
_chemical_melting_point     ?
_symmetry_cell_setting     orthorhombic
_symmetry_space_group_name_H-M     'P b c a'
_symmetry_space_group_name_Hall     '-P 2ac 2ab'
loop_
    _symmetry_equiv_pos_as_xyz
    'x, y, z'
    '-x+1/2, -y, z+1/2'
    '-x, y+1/2, -z+1/2'
    'x+1/2, -y+1/2, -z'
    '-x, -y, -z'
    'x-1/2, y, -z-1/2'
    'x, -y-1/2, z-1/2'
    '-x-1/2, y-1/2, z'
_cell_length_a     14.1128(8)
_cell_length_b     15.3684(9)
_cell_length_c     15.9839(9)
_cell_angle_alpha     90.00
_cell_angle_beta     90.00
_cell_angle_gamma     90.00
_cell_volume     3466.8(3)
_cell_formula_units_Z     8
_cell_measurement_reflns_used     7990
_cell_measurement_theta_min     2.34
_cell_measurement_theta_max     28.31
_cell_measurement_temperature     296(2)
_exptl_crystal_description     block
_exptl_crystal_colour     purple
_exptl_crystal_size_max     0.30
_exptl_crystal_size_mid     0.30
_exptl_crystal_size_min     0.25
_exptl_crystal_density_diffrn     1.523
_exptl_crystal_density_meas     ?
_exptl_crystal_density_method     'not measured'
_exptl_crystal_F_000     1656
_exptl_absorpt_coefficient_mu     1.250
_exptl_absorpt_correction_type     multi-scan
_exptl_absorpt_process_details     '(SADABS; Bruker, 2000)'
_exptl_absorpt_correction_T_min     0.691
_exptl_absorpt_correction_T_max     0.730
_exptl_special_details
;
;
_diffrn_ambient_temperature     296(2)
_diffrn_radiation_type     MoK\a
_diffrn_radiation_wavelength     0.71073
_diffrn_radiation_source     'sealed tube'
_diffrn_radiation_monochromator     graphite
_diffrn_measurement_device_type     'Bruker APEXII'
_diffrn_measurement_method     '\f and \w'
_diffrn_detector_area_resol_mean     ?
_diffrn_reflns_number     20785
_diffrn_reflns_av_R_equivalents     0.0221
_diffrn_reflns_av_sigmaI/netI     0.0178
_diffrn_reflns_theta_min     2.34
_diffrn_reflns_theta_max     28.34
_diffrn_reflns_theta_full     28.34
_diffrn_measured_fraction_theta_max     0.991
_diffrn_measured_fraction_theta_full     0.991
_diffrn_reflns_limit_h_min     -14
_diffrn_reflns_limit_h_max     18
_diffrn_reflns_limit_k_min     -19
_diffrn_reflns_limit_k_max     20
_diffrn_reflns_limit_l_min     -18
_diffrn_reflns_limit_l_max     21
_diffrn_standards_number     0
_diffrn_standards_interval_count     0
_diffrn_standards_interval_time     0
_diffrn_standards_decay_%     0
_refine_special_details
;
;
_reflns_number_total     4287
_reflns_number_gt     3528
_reflns_threshold_expression     I>2\s(I)
_refine_ls_structure_factor_coef     Fsqd
_refine_ls_matrix_type     full
_refine_ls_R_factor_all     0.0375
_refine_ls_R_factor_gt     0.0285
_refine_ls_wR_factor_gt     0.0710
_refine_ls_wR_factor_ref     0.0752
_refine_ls_goodness_of_fit_ref     1.045
_refine_ls_restrained_S_all     1.045
_refine_ls_number_reflns     4287
_refine_ls_number_parameters     217
_refine_ls_number_restraints     0
_refine_ls_hydrogen_treatment     mixed
_refine_ls_weighting_scheme     calc
_refine_ls_weighting_details
         'calc w=1/[\s^2^(Fo^2^)+(0.0359P)^2^+1.3724P] where P=(Fo^2^+2Fc^2^)/3'
_atom_sites_solution_hydrogens     geom
_atom_sites_solution_primary     direct
_atom_sites_solution_secondary     difmap
_refine_ls_shift/su_max     0.001
_refine_ls_shift/su_mean     0.000
_refine_diff_density_max     0.637
_refine_diff_density_min     -0.615
_refine_ls_extinction_method     none
_refine_ls_extinction_coef     ?
loop_
    _atom_type_symbol
    _atom_type_description
    _atom_type_scat_dispersion_real
    _atom_type_scat_dispersion_imag
    _atom_type_scat_source
    'C' 'C' 0.0033 0.0016
                         'International Tables Vol C Tables 4.2.6.8 and 6.1.1.4'
    'H' 'H' 0.0000 0.0000
                         'International Tables Vol C Tables 4.2.6.8 and 6.1.1.4'
    'N' 'N' 0.0061 0.0033
                         'International Tables Vol C Tables 4.2.6.8 and 6.1.1.4'
    'O' 'O' 0.0106 0.0060
                         'International Tables Vol C Tables 4.2.6.8 and 6.1.1.4'
    'S' 'S' 0.1246 0.1234
                         'International Tables Vol C Tables 4.2.6.8 and 6.1.1.4'
    'Co' 'Co' 0.3494 0.9721
                         'International Tables Vol C Tables 4.2.6.8 and 6.1.1.4'
_computing_data_collection     'SMART (Bruker, 2000)'
_computing_cell_refinement     'SAINT (Bruker, 2000)'
_computing_data_reduction     'SAINT (Bruker, 2000)'
_computing_structure_solution     'SHELXTL (Bruker, 2000)'
_computing_structure_refinement     'SHELXTL (Sheldrick, 2008)'
_computing_molecular_graphics     'SHELXTL (Sheldrick, 2008)'
_computing_publication_material     'SHELXTL (Sheldrick, 2008)'
loop_
    _atom_site_type_symbol
    _atom_site_label
    _atom_site_fract_x
    _atom_site_fract_y
    _atom_site_fract_z
    _atom_site_U_iso_or_equiv
    _atom_site_adp_type
    _atom_site_calc_flag
    _atom_site_refinement_flags
    _atom_site_occupancy
    _atom_site_disorder_assembly
    _atom_site_disorder_group
    Co Co1 0.553065(15) 1.038335(14) 0.283547(14) 0.02795(7) Uani d . 1 . .
    N N1 0.65439(11) 0.97495(10) 0.35331(10) 0.0373(3) Uani d . 1 . .
    C C1 0.71280(12) 0.94096(11) 0.39145(11) 0.0309(3) Uani d . 1 . .
    S S1 0.79561(4) 0.89311(4) 0.44512(4) 0.05772(17) Uani d . 1 . .
    N N2 0.45742(11) 1.10745(11) 0.21469(10) 0.0412(4) Uani d . 1 . .
    C C2 0.40515(12) 1.14790(11) 0.17538(10) 0.0318(3) Uani d . 1 . .
    S S2 0.33147(4) 1.20788(3) 0.12175(3) 0.04690(13) Uani d . 1 . .
    N N3 0.43978(9) 0.94296(9) 0.32720(8) 0.0262(3) Uani d . 1 . .
    N N4 0.27067(9) 0.91344(9) 0.34713(9) 0.0310(3) Uani d . 1 . .
    N N5 0.38399(10) 0.86701(9) 0.45350(9) 0.0329(3) Uani d . 1 . .
    N N6 0.37919(10) 0.79376(9) 0.31828(9) 0.0320(3) Uani d . 1 . .
    C C3 0.34122(11) 0.97472(10) 0.31390(11) 0.0295(3) Uani d . 1 . .
    H H3A 0.3336 1.0306 0.3412 0.035 Uiso calc R 1 . .
    H H3B 0.3304 0.9829 0.2545 0.035 Uiso calc R 1 . .
    C C4 0.45227(12) 0.92901(11) 0.41871(10) 0.0311(3) Uani d . 1 . .
    H H4A 0.5159 0.9078 0.4291 0.037 Uiso calc R 1 . .
    H H4B 0.4455 0.9843 0.4473 0.037 Uiso calc R 1 . .
    C C5 0.44845(11) 0.85686(11) 0.28545(10) 0.0301(3) Uani d . 1 . .
    H H5A 0.4387 0.8639 0.2258 0.036 Uiso calc R 1 . .
    H H5B 0.5120 0.8344 0.2939 0.036 Uiso calc R 1 . .
    C C6 0.28784(12) 0.90063(12) 0.43761(10) 0.0359(4) Uani d . 1 . .
    H H6A 0.2798 0.9556 0.4665 0.043 Uiso calc R 1 . .
    H H6B 0.2416 0.8600 0.4597 0.043 Uiso calc R 1 . .
    C C7 0.28332(12) 0.82913(11) 0.30472(11) 0.0341(4) Uani d . 1 . .
    H H7A 0.2726 0.8364 0.2452 0.041 Uiso calc R 1 . .
    H H7B 0.2368 0.7881 0.3257 0.041 Uiso calc R 1 . .
    C C8 0.39459(13) 0.78357(11) 0.40908(11) 0.0355(4) Uani d . 1 . .
    H H8A 0.3493 0.7420 0.4312 0.043 Uiso calc R 1 . .
    H H8B 0.4577 0.7607 0.4188 0.043 Uiso calc R 1 . .
    O O1 0.52358(11) 1.12213(8) 0.39015(8) 0.0416(3) Uani d . 1 . .
    H H1 0.5632(16) 1.1230(15) 0.4256(16) 0.054(7) Uiso d . 1 . .
    C C9 0.4697(2) 1.19973(17) 0.39250(16) 0.0775(9) Uani d . 1 . .
    H H9A 0.4301 1.1996 0.4413 0.116 Uiso calc R 1 . .
    H H9D 0.4308 1.2033 0.3433 0.116 Uiso calc R 1 . .
    H H9B 0.5116 1.2489 0.3945 0.116 Uiso calc R 1 . .
    O O2 0.58559(9) 0.95999(9) 0.17962(8) 0.0368(3) Uani d . 1 . .
    H H2 0.6396(16) 0.9493(13) 0.1762(13) 0.039(6) Uiso d . 1 . .
    C C10 0.54971(15) 0.97087(17) 0.09672(13) 0.0556(6) Uani d . 1 . .
    H H10D 0.5700 0.9230 0.0625 0.083 Uiso calc R 1 . .
    H H10A 0.5733 1.0243 0.0737 0.083 Uiso calc R 1 . .
    H H10B 0.4817 0.9726 0.0983 0.083 Uiso calc R 1 . .
    O O1W 0.66088(11) 1.12763(9) 0.24788(10) 0.0439(3) Uani d . 1 . .
    H H1WA 0.6425(17) 1.1713(16) 0.2319(16) 0.054(7) Uiso d . 1 . .
    H H1WB 0.7014(18) 1.1426(16) 0.2873(16) 0.063(8) Uiso d . 1 . .
loop_
    _atom_site_aniso_label
    _atom_site_aniso_U_11
    _atom_site_aniso_U_22
    _atom_site_aniso_U_33
    _atom_site_aniso_U_12
    _atom_site_aniso_U_13
    _atom_site_aniso_U_23
    Co1 0.02528(12) 0.02913(12) 0.02945(12) 0.00166(8) -0.00442(8) 0.00671(8)
    N1 0.0328(8) 0.0382(8) 0.0408(8) 0.0019(6) -0.0058(6) 0.0072(6)
    C1 0.0299(8) 0.0296(8) 0.0333(8) -0.0020(6) -0.0040(7) -0.0008(6)
    S1 0.0564(3) 0.0461(3) 0.0707(4) 0.0114(2) -0.0366(3) -0.0015(3)
    N2 0.0362(8) 0.0436(9) 0.0437(9) 0.0042(7) -0.0059(7) 0.0111(7)
    C2 0.0306(8) 0.0336(8) 0.0314(8) -0.0002(7) -0.0020(7) 0.0022(7)
    S2 0.0437(3) 0.0503(3) 0.0468(3) 0.0126(2) -0.0123(2) 0.0089(2)
    N3 0.0253(6) 0.0283(7) 0.0251(6) -0.0001(5) -0.0025(5) 0.0014(5)
    N4 0.0265(7) 0.0330(7) 0.0336(7) 0.0002(5) 0.0006(6) -0.0010(6)
    N5 0.0338(7) 0.0373(8) 0.0277(7) -0.0022(6) 0.0008(6) 0.0043(6)
    N6 0.0356(7) 0.0268(7) 0.0336(7) -0.0008(6) 0.0021(6) -0.0015(6)
    C3 0.0284(8) 0.0286(8) 0.0314(8) 0.0024(6) -0.0020(6) 0.0011(6)
    C4 0.0327(9) 0.0363(9) 0.0243(7) -0.0034(7) -0.0044(6) 0.0020(6)
    C5 0.0307(8) 0.0299(8) 0.0297(8) 0.0017(6) 0.0031(6) -0.0018(6)
    C6 0.0335(9) 0.0435(10) 0.0308(8) 0.0009(7) 0.0065(7) -0.0010(7)
    C7 0.0314(9) 0.0346(9) 0.0364(9) -0.0058(7) -0.0025(7) -0.0032(7)
    C8 0.0379(9) 0.0310(8) 0.0377(9) -0.0003(7) 0.0013(7) 0.0075(7)
    O1 0.0519(8) 0.0371(7) 0.0358(7) 0.0080(6) -0.0109(6) -0.0021(5)
    C9 0.116(2) 0.0597(15) 0.0565(15) 0.0428(15) -0.0207(15) -0.0112(12)
    O2 0.0253(6) 0.0531(8) 0.0319(6) 0.0018(5) -0.0003(5) 0.0017(5)
    C10 0.0418(12) 0.0907(18) 0.0343(10) 0.0045(11) -0.0045(8) 0.0006(10)
    O1W 0.0411(8) 0.0344(7) 0.0562(9) -0.0044(6) -0.0076(7) 0.0132(7)
loop_
    _geom_bond_atom_site_label_1
    _geom_bond_atom_site_label_2
    _geom_bond_site_symmetry_2
    _geom_bond_distance
    _geom_bond_publ_flag
    Co1 N2 . 2.0400(15) yes
    Co1 N1 . 2.0585(15) yes
    Co1 O2 . 2.1024(13) yes
    Co1 O1W . 2.1268(14) yes
    Co1 O1 . 2.1760(13) yes
    Co1 N3 . 2.2785(13) yes
    N1 C1 . 1.151(2) ?
    C1 S1 . 1.6256(17) ?
    N2 C2 . 1.151(2) ?
    C2 S2 . 1.6327(17) ?
    N3 C5 . 1.487(2) ?
    N3 C4 . 1.489(2) ?
    N3 C3 . 1.489(2) ?
    N4 C3 . 1.470(2) ?
    N4 C7 . 1.473(2) ?
    N4 C6 . 1.480(2) ?
    N5 C4 . 1.465(2) ?
    N5 C8 . 1.473(2) ?
    N5 C6 . 1.474(2) ?
    N6 C5 . 1.473(2) ?
    N6 C7 . 1.474(2) ?
    N6 C8 . 1.476(2) ?
    C3 H3A . 0.9700 ?
    C3 H3B . 0.9700 ?
    C4 H4A . 0.9700 ?
    C4 H4B . 0.9700 ?
    C5 H5A . 0.9700 ?
    C5 H5B . 0.9700 ?
    C6 H6A . 0.9700 ?
    C6 H6B . 0.9700 ?
    C7 H7A . 0.9700 ?
    C7 H7B . 0.9700 ?
    C8 H8A . 0.9700 ?
    C8 H8B . 0.9700 ?
    O1 C9 . 1.415(2) ?
    O1 H1 . 0.80(2) ?
    C9 H9A . 0.9600 ?
    C9 H9D . 0.9600 ?
    C9 H9B . 0.9600 ?
    O2 C10 . 1.428(2) ?
    O2 H2 . 0.78(2) ?
    C10 H10D . 0.9600 ?
    C10 H10A . 0.9600 ?
    C10 H10B . 0.9600 ?
    O1W H1WA . 0.76(3) ?
    O1W H1WB . 0.88(3) ?
loop_
    _geom_angle_atom_site_label_1
    _geom_angle_atom_site_label_2
    _geom_angle_atom_site_label_3
    _geom_angle_site_symmetry_1
    _geom_angle_site_symmetry_3
    _geom_angle
    _geom_angle_publ_flag
    N2 Co1 N1 . . 176.69(6) yes
    N2 Co1 O2 . . 90.94(6) yes
    N1 Co1 O2 . . 90.31(6) yes
    N2 Co1 O1W . . 89.59(6) yes
    N1 Co1 O1W . . 87.34(6) yes
    O2 Co1 O1W . . 90.09(6) yes
    N2 Co1 O1 . . 89.30(6) yes
    N1 Co1 O1 . . 89.35(6) yes
    O2 Co1 O1 . . 178.06(6) yes
    O1W Co1 O1 . . 87.99(6) yes
    N2 Co1 N3 . . 92.06(6) yes
    N1 Co1 N3 . . 90.98(5) yes
    O2 Co1 N3 . . 91.53(5) yes
    O1W Co1 N3 . . 177.67(6) yes
    O1 Co1 N3 . . 90.39(5) yes
    C1 N1 Co1 . . 178.20(15) ?
    N1 C1 S1 . . 179.8(2) ?
    C2 N2 Co1 . . 178.33(16) ?
    N2 C2 S2 . . 178.14(17) ?
    C5 N3 C4 . . 107.64(13) ?
    C5 N3 C3 . . 107.72(12) ?
    C4 N3 C3 . . 107.34(12) ?
    C5 N3 Co1 . . 112.16(9) ?
    C4 N3 Co1 . . 108.08(9) ?
    C3 N3 Co1 . . 113.63(9) ?
    C3 N4 C7 . . 108.37(13) ?
    C3 N4 C6 . . 109.12(13) ?
    C7 N4 C6 . . 108.23(13) ?
    C4 N5 C8 . . 108.45(13) ?
    C4 N5 C6 . . 108.18(13) ?
    C8 N5 C6 . . 108.39(14) ?
    C5 N6 C7 . . 108.29(13) ?
    C5 N6 C8 . . 108.81(13) ?
    C7 N6 C8 . . 108.60(13) ?
    N4 C3 N3 . . 111.79(12) ?
    N4 C3 H3A . . 109.3 ?
    N3 C3 H3A . . 109.3 ?
    N4 C3 H3B . . 109.3 ?
    N3 C3 H3B . . 109.3 ?
    H3A C3 H3B . . 107.9 ?
    N5 C4 N3 . . 112.87(13) ?
    N5 C4 H4A . . 109.0 ?
    N3 C4 H4A . . 109.0 ?
    N5 C4 H4B . . 109.0 ?
    N3 C4 H4B . . 109.0 ?
    H4A C4 H4B . . 107.8 ?
    N6 C5 N3 . . 111.79(12) ?
    N6 C5 H5A . . 109.3 ?
    N3 C5 H5A . . 109.3 ?
    N6 C5 H5B . . 109.3 ?
    N3 C5 H5B . . 109.3 ?
    H5A C5 H5B . . 107.9 ?
    N5 C6 N4 . . 111.46(13) ?
    N5 C6 H6A . . 109.3 ?
    N4 C6 H6A . . 109.3 ?
    N5 C6 H6B . . 109.3 ?
    N4 C6 H6B . . 109.3 ?
    H6A C6 H6B . . 108.0 ?
    N4 C7 N6 . . 111.58(13) ?
    N4 C7 H7A . . 109.3 ?
    N6 C7 H7A . . 109.3 ?
    N4 C7 H7B . . 109.3 ?
    N6 C7 H7B . . 109.3 ?
    H7A C7 H7B . . 108.0 ?
    N5 C8 N6 . . 111.51(13) ?
    N5 C8 H8A . . 109.3 ?
    N6 C8 H8A . . 109.3 ?
    N5 C8 H8B . . 109.3 ?
    N6 C8 H8B . . 109.3 ?
    H8A C8 H8B . . 108.0 ?
    C9 O1 Co1 . . 128.49(13) ?
    C9 O1 H1 . . 110.2(17) ?
    Co1 O1 H1 . . 115.6(17) ?
    O1 C9 H9A . . 109.5 ?
    O1 C9 H9D . . 109.5 ?
    H9A C9 H9D . . 109.5 ?
    O1 C9 H9B . . 109.5 ?
    H9A C9 H9B . . 109.5 ?
    H9D C9 H9B . . 109.5 ?
    C10 O2 Co1 . . 126.06(13) ?
    C10 O2 H2 . . 107.8(16) ?
    Co1 O2 H2 . . 112.9(16) ?
    O2 C10 H10D . . 109.5 ?
    O2 C10 H10A . . 109.5 ?
    H10D C10 H10A . . 109.5 ?
    O2 C10 H10B . . 109.5 ?
    H10D C10 H10B . . 109.5 ?
    H10A C10 H10B . . 109.5 ?
    Co1 O1W H1WA . . 114.4(19) ?
    Co1 O1W H1WB . . 116.1(16) ?
    H1WA O1W H1WB . . 103(2) ?
loop_
    _geom_hbond_atom_site_label_D
    _geom_hbond_atom_site_label_H
    _geom_hbond_atom_site_label_A
    _geom_hbond_site_symmetry_A
    _geom_hbond_distance_DH
    _geom_hbond_distance_HA
    _geom_hbond_distance_DA
    _geom_hbond_angle_DHA
    _geom_hbond_publ_flag
    C4 H4A N1 . 0.9700 2.5200 3.119(2) 120.00 yes
    C4 H4B O1 . 0.9700 2.5600 3.167(2) 121.00 yes
    C9 H9D N2 . 0.9600 2.5600 3.181(3) 123.00 yes
    O1 H1 N5 5_676 0.80(2) 2.08(3) 2.824(2) 156(2) yes
    O1W H1WA N6 3_655 0.76(2) 2.07(2) 2.821(2) 168(3) yes
    O2 H2 N4 6_656 0.78(2) 1.97(2) 2.7417(18) 172(2) yes
    O1W H1WB S2 6_656 0.88(3) 2.55(3) 3.4146(16) 168(2) yes
data_global
_journal_date_recd_electronic     2008-05-16
_journal_date_accepted     2008-07-25
_journal_name_full     'Acta Crystallographica, Section E'
_journal_year     2008
_journal_volume     64
_journal_issue      9
_journal_page_first     m1184
_journal_page_last     m1185
_journal_paper_category     QM
_journal_coeditor_code     BH2177
_publ_contact_author_name     'Bai, Yan'
_publ_contact_author_address
;
Institute of Molecular and Crystal Engineering,
School of Chemistry and Chemical Enginering,
Henan University, Kaifeng, Henan
475004 P. R. China
;
_publ_contact_author_email     baiyan@henu.edu.cn
_publ_contact_author_fax     '086 378 5879891'
_publ_contact_author_phone     '086 378 3886876'
_publ_section_title
;\
Aqua(hexamethylenetetramine-\k<i>N</i>)bis(methanol-\k<i>O</i>)bis(thiocyanato-\
\k<i>N</i>)cobalt(II)
;
loop_
    _publ_author_name
    _publ_author_address
    "Shang, Wei-Li"
;
Institute of Molecular and Crystal Engineering
School of Chemistry and Chemical Engineering
Henan University, Kaifeng
Henan 475004
People's Republic of China
;
    "Bai, Yan"
;
Institute of Molecular and Crystal Engineering
School of Chemistry and Chemical Engineering
Henan University, Kaifeng
Henan 475004
People's Republic of China
;
    "Ma, Chao-Zhong"
;
Institute of Molecular and Crystal Engineering
School of Chemistry and Chemical Engineering
Henan University, Kaifeng
Henan 475004
People's Republic of China
;
    "Li, Zhi-Min"
;
Institute of Molecular and Crystal Engineering
School of Chemistry and Chemical Engineering
Henan University, Kaifeng
Henan 475004
People's Republic of China
;
