# Supplementary material for: Aqua­(hexa­methyl­enetetra­mine-κN)bis­(methanol-κO)bis­(thio­cyanato-κN)cobalt(II)
Source: Acta Crystallogr Sect E Struct Rep Online. 2008 Aug 20;64(Pt 9):m1184–5. doi: 10.1107/S160053680802357X (PMC2960658; doi:10.1107/S160053680802357X)
Supplement: Supplementary file 2 [file e-64-m1184-Isup2.hkl]

# 
# h,k,l, Fc-squared, Fo-squared, sigma(Fo-squared) and status flag 
# 
data_I
_shelx_title ' ddb in Pbca' 
_shelx_refln_list_code          4 
_shelx_F_calc_maximum      343.25 
_exptl_crystal_F_000      1656.00 
_reflns_d_resolution_high  0.7486 
 
loop_ 
 _symmetry_equiv_pos_as_xyz 
 'x, y, z' 
 '-x+1/2, -y, z+1/2' 
 '-x, y+1/2, -z+1/2' 
 'x+1/2, -y+1/2, -z' 
 '-x, -y, -z' 
 'x-1/2, y, -z-1/2' 
 'x, -y-1/2, z-1/2' 
 '-x-1/2, y-1/2, z' 
 
_cell_length_a    14.1128 
_cell_length_b    15.3684 
_cell_length_c    15.9839 
_cell_angle_alpha  90.000 
_cell_angle_beta   90.000 
_cell_angle_gamma  90.000 
 
_shelx_F_squared_multiplier     1.000 
 
loop_ 
 _refln_index_h 
 _refln_index_k 
 _refln_index_l 
 _refln_F_squared_calc 
 _refln_F_squared_meas 
 _refln_F_squared_sigma 
 _refln_observed_status 
   2   0   0    20731.66    18867.01    285.19 o 
   4   0   0      642.05      641.47     15.39 o 
   6   0   0     1268.55     1529.22     28.72 o 
   8   0   0    46489.56    44811.36    483.06 o 
  10   0   0    15153.96    15348.33    184.84 o 
  12   0   0     6868.56     6693.63     99.28 o 
  14   0   0       15.25       -7.83     21.21 o 
  16   0   0      196.03      211.94     35.42 o 
  18   0   0     5660.55     6428.57    168.56 o 
   2   1   0    22491.79    22797.11    242.68 o 
   4   1   0      380.15      429.21      8.95 o 
   6   1   0     4435.60     4009.16     39.65 o 
   8   1   0     3599.45     4024.12     43.03 o 
  10   1   0     7220.93     7050.17     69.44 o 
  12   1   0      642.19      626.54     25.44 o 
  14   1   0     2902.86     2965.43     53.24 o 
  16   1   0        3.07        4.25     19.52 o 
  18   1   0       11.23       -7.33     24.40 o 
   0   2   0    72422.98    68752.71   1026.79 o 
   2   2   0    24009.93    23872.08    208.22 o 
   4   2   0    10467.58    10626.47     96.60 o 
   6   2   0    12230.55    11702.16     96.64 o 
   8   2   0    24893.21    25624.94    204.00 o 
  10   2   0    12954.89    12901.56    112.90 o 
  12   2   0     3738.34     3617.24     54.76 o 
  14   2   0     1179.78     1342.12     34.55 o 
  16   2   0      250.24      305.95     29.94 o 
  18   2   0      520.39      522.43     51.57 o 
   2   3   0    37073.40    36312.23    271.12 o 
   4   3   0     1548.63     1284.90     16.46 o 
   6   3   0    55805.97    55931.20    581.79 o 
   8   3   0     5329.03     4969.93     50.44 o 
  10   3   0      389.60      331.02     15.39 o 
  12   3   0     3370.50     3273.29     52.14 o 
  14   3   0     1410.14     1439.74     36.09 o 
  16   3   0     1229.18     1306.75     74.52 o 
  18   3   0        1.70        1.33     31.33 o 
   0   4   0     4498.76     4266.94     43.24 o 
   2   4   0    13602.51    14287.50    129.18 o 
   4   4   0    13825.58    14891.94    118.39 o 
   6   4   0        1.93       39.01      5.21 o 
   8   4   0     2078.48     2101.27     45.24 o 
  10   4   0     8956.61     9148.53     85.57 o 
  12   4   0     1546.57     1485.57     33.92 o 
  14   4   0       71.37       76.74     14.50 o 
  16   4   0      307.22      256.75     23.26 o 
   2   5   0       14.80       22.72      3.09 o 
   4   5   0    43782.32    43211.27    619.45 o 
   6   5   0     7824.20     7866.60     76.37 o 
   8   5   0     1617.89     1643.77     35.74 o 
  10   5   0      804.98      718.08     22.74 o 
  12   5   0     2079.79     1965.75     39.90 o 
  14   5   0     3998.09     4276.72     66.77 o 
  16   5   0     1851.23     2060.28     58.85 o 
   0   6   0      950.68      829.32     22.18 o 
   2   6   0     2554.78     2416.15     24.02 o 
   4   6   0     6799.67     8267.43     97.60 o 
   6   6   0      152.53      197.02      8.91 o 
   8   6   0      111.04      126.55      8.68 o 
  10   6   0      707.65      656.87     23.91 o 
  12   6   0      727.69      700.81     24.71 o 
  14   6   0      149.51      131.98     20.03 o 
  16   6   0        4.73        3.09     17.19 o 
   2   7   0      921.75     1198.77     16.38 o 
   4   7   0    39300.30    39777.54    301.47 o 
   6   7   0     1754.23     2087.56     28.04 o 
   8   7   0     5962.12     5988.40     72.82 o 
  10   7   0      291.66      274.02     25.66 o 
  12   7   0     4608.13     4207.30     80.06 o 
  14   7   0     3820.13     3726.71     87.29 o 
  16   7   0     1969.62     2125.72     61.50 o 
   0   8   0      427.69      415.60     13.26 o 
   2   8   0      652.44      485.48     11.28 o 
   4   8   0      131.65      121.31      9.11 o 
   6   8   0     3113.88     2775.92     34.46 o 
   8   8   0     2418.72     2492.91     42.05 o 
  10   8   0      919.62      843.68     47.82 o 
  12   8   0       18.95       33.97     12.72 o 
  14   8   0       14.71        2.00     15.67 o 
  16   8   0      404.43      386.70     30.68 o 
   2   9   0     5733.47     5440.18     53.94 o 
   4   9   0     4584.52     4598.43     47.72 o 
   6   9   0     6071.22     6070.66     73.47 o 
   8   9   0    12203.01    11938.30    127.87 o 
  10   9   0     1017.30      998.32     28.67 o 
  12   9   0      759.79      757.67     27.70 o 
  14   9   0      982.91      981.02     41.78 o 
  16   9   0     1451.43     1590.67     77.11 o 
   0  10   0      226.08      352.02     16.32 o 
   2  10   0    17634.80    17663.52    145.62 o 
   4  10   0       10.32       28.25      8.76 o 
   6  10   0     9072.10     8446.37    114.67 o 
   8  10   0     2143.05     2230.26     58.52 o 
  10  10   0     4008.98     3966.58     61.82 o 
  12  10   0      205.02      215.44     46.21 o 
  14  10   0      154.05      174.00     23.84 o 
  16  10   0      259.21      282.18     40.60 o 
   2  11   0      744.60      723.54     18.02 o 
   4  11   0       13.55       -0.05      8.34 o 
   6  11   0      182.61      164.57     18.18 o 
   8  11   0     1913.20     1995.51     39.95 o 
  10  11   0     1168.46     1214.06     44.59 o 
  12  11   0       72.87       82.39     18.97 o 
  14  11   0      541.65      493.92     33.05 o 
   0  12   0    39949.21    39290.11    615.33 o 
   2  12   0     7001.46     7135.58     84.52 o 
   4  12   0     1396.37     1409.48     31.76 o 
   6  12   0      116.11      109.28     14.85 o 
   8  12   0     3697.19     3336.63     54.97 o 
  10  12   0     3161.88     3333.10     68.57 o 
  12  12   0      102.92       81.72     20.56 o 
  14  12   0      288.52      295.79     40.00 o 
   2  13   0       36.44       15.30      9.67 o 
   4  13   0     8396.37     8136.91    101.37 o 
   6  13   0     1670.53     1571.42     83.50 o 
   8  13   0      619.90      598.91     29.85 o 
  10  13   0       38.01       22.77     25.48 o 
  12  13   0        6.02       22.11     19.03 o 
  14  13   0      522.67      509.54     48.92 o 
   0  14   0     3241.94     3201.93     89.64 o 
   2  14   0      606.94      563.12     22.55 o 
   4  14   0     2755.57     2864.94     50.14 o 
   6  14   0      369.51      386.81     20.50 o 
   8  14   0     3487.01     3417.99     59.22 o 
  10  14   0      554.26      633.56    103.20 o 
  12  14   0     1194.00     1317.31    105.55 o 
   2  15   0      827.88      839.51     33.02 o 
   4  15   0        2.41        3.63     11.62 o 
   6  15   0      714.62      742.44     30.73 o 
   8  15   0      423.59      466.31     57.23 o 
  10  15   0      325.10      374.37     30.50 o 
  12  15   0      114.55       94.34     31.45 o 
   0  16   0     3507.39     3755.45    106.15 o 
   2  16   0      122.33      130.68     18.99 o 
   4  16   0      100.43       92.35     14.44 o 
   6  16   0      138.53      113.98     16.31 o 
   8  16   0      477.76      511.45     32.54 o 
  10  16   0      408.86      406.76     45.30 o 
   2  17   0      214.34      215.52     22.06 o 
   4  17   0      106.67      119.29     16.49 o 
   6  17   0     1799.13     1890.73     57.63 o 
   8  17   0      216.68      354.17     63.14 o 
  10  17   0        1.58       -6.27     23.37 o 
   0  18   0      134.22       81.93     26.39 o 
   2  18   0      388.66      435.67     28.84 o 
   4  18   0      233.15      197.49     23.04 o 
   6  18   0        9.96       24.30     18.27 o 
   8  18   0        3.07       -2.89     23.98 o 
   2  19   0       75.98      116.03     37.89 o 
   4  19   0      598.85      485.80     46.63 o 
   0  20   0       80.52       44.10     28.56 o 
   2  20   0        0.36      -10.72     22.77 o 
   1   1   1    15061.60    15608.87    120.77 o 
   2   1   1     2667.02     2908.06     20.96 o 
   3   1   1      989.93      916.49      8.42 o 
   4   1   1    22913.22    22529.04    114.59 o 
   5   1   1       56.00       25.31      2.82 o 
   6   1   1     2528.72     2524.88     19.91 o 
   7   1   1      159.14      133.97      5.08 o 
   8   1   1     4431.71     4619.58     33.65 o 
   9   1   1      127.53      116.72      6.70 o 
  10   1   1     1296.34     1319.98     18.84 o 
  11   1   1     3226.96     3251.68     29.26 o 
  12   1   1     1869.71     2108.29     25.63 o 
  13   1   1       12.18       19.37      6.66 o 
  14   1   1     1266.02     1269.89     26.09 o 
  15   1   1       27.67       39.47     12.72 o 
  16   1   1      193.37      200.29     17.65 o 
  17   1   1      227.45      225.49     22.18 o 
  18   1   1      117.77      131.36     22.03 o 
   0   2   1      542.84      335.21      7.65 o 
   1   2   1     8704.55     8753.45     55.87 o 
   2   2   1    25659.57    26878.51    142.80 o 
   3   2   1    27225.35    28543.65    152.09 o 
   4   2   1      999.98     1066.18     10.45 o 
   5   2   1     3241.12     3114.99     22.55 o 
   6   2   1     7067.13     7261.08     45.30 o 
   7   2   1       40.77       55.97      3.94 o 
   8   2   1     2243.77     2009.36     19.23 o 
   9   2   1     2096.74     1882.70     19.30 o 
  10   2   1     4169.39     4167.57     37.58 o 
  11   2   1      398.77      399.41     11.64 o 
  12   2   1      481.46      444.67     12.81 o 
  13   2   1      272.92      265.84     12.08 o 
  14   2   1     1096.82     1170.74     23.07 o 
  15   2   1      467.71      351.78     18.81 o 
  16   2   1        6.02        2.93     12.49 o 
  17   2   1      313.50      418.74     40.65 o 
  18   2   1       30.51       31.67     18.89 o 
   1   3   1     1819.32     1885.07     14.31 o 
   2   3   1    60547.59    63804.12    356.43 o 
   3   3   1    13270.95    12739.29     71.32 o 
   4   3   1    26398.33    25855.12    139.86 o 
   5   3   1     5308.68     5695.21     45.13 o 
   6   3   1    15954.83    15226.42    103.49 o 
   7   3   1      214.83      244.39      6.50 o 
   8   3   1      240.66      325.78      8.19 o 
   9   3   1     3931.42     4109.66     32.05 o 
  10   3   1       37.26       22.38      5.09 o 
  11   3   1        7.15        2.85      5.50 o 
  12   3   1     1172.74     1192.40     21.46 o 
  13   3   1      319.29      256.54     12.00 o 
  14   3   1     2186.11     2246.22     34.08 o 
  15   3   1        7.46        5.42     10.30 o 
  16   3   1     1390.49     1511.78     36.49 o 
  17   3   1        0.22        6.13     15.61 o 
  18   3   1      257.27      274.14     30.75 o 
   0   4   1     3765.39     3878.98     34.71 o 
   1   4   1     6196.50     6857.58     37.88 o 
   2   4   1    17092.73    18339.88     99.86 o 
   3   4   1     7616.25     7364.37     44.11 o 
   4   4   1     2094.27     1939.28     15.05 o 
   5   4   1    22024.11    22297.52    115.88 o 
   6   4   1     4367.62     4394.03     33.00 o 
   7   4   1      291.55      401.22     11.40 o 
   8   4   1      324.77      256.84      7.27 o 
   9   4   1      784.59      705.80     11.90 o 
  10   4   1     2807.86     2663.17     27.54 o 
  11   4   1      580.21      623.23     13.93 o 
  12   4   1     6003.54     5919.40     54.64 o 
  13   4   1      778.89      832.34     19.40 o 
  14   4   1       38.77       36.96      9.06 o 
  15   4   1      146.27      141.49     12.91 o 
  16   4   1     1198.09     1232.37     32.79 o 
  17   4   1        0.09        1.47     16.06 o 
  18   4   1      443.32      550.99     53.50 o 
   1   5   1       61.71       77.38      6.75 o 
   2   5   1      990.04      795.31      9.63 o 
   3   5   1      490.69      328.92      6.30 o 
   4   5   1    14219.50    14532.85     86.56 o 
   5   5   1      113.47       80.72      3.51 o 
   6   5   1    11033.29    11242.79     82.73 o 
   7   5   1      741.48      693.15     10.60 o 
   8   5   1      880.59      945.47     13.00 o 
   9   5   1      757.24      661.52     13.01 o 
  10   5   1      224.58      218.02      8.88 o 
  11   5   1       15.08       15.11      6.75 o 
  12   5   1     1486.37     1514.47     24.54 o 
  13   5   1      351.29      437.71     15.12 o 
  14   5   1     1664.94     1817.27     41.62 o 
  15   5   1      481.77      508.25     19.16 o 
  16   5   1       29.06       29.09     11.23 o 
  17   5   1      197.10      185.34     21.12 o 
   0   6   1       95.96      210.65      7.72 o 
   1   6   1     7100.78     7147.64     41.37 o 
   2   6   1     2280.83     2493.27     22.71 o 
   3   6   1      316.30      351.63      6.95 o 
   4   6   1     7103.91     7978.27     49.81 o 
   5   6   1        1.20        0.01      4.27 o 
   6   6   1      368.27      406.24      7.76 o 
   7   6   1     1971.60     1787.34     18.07 o 
   8   6   1    10574.80    10340.82     94.33 o 
   9   6   1     1680.18     1512.16     21.18 o 
  10   6   1     4647.62     4534.86     49.96 o 
  11   6   1      917.72      884.05     18.69 o 
  12   6   1     1816.69     1864.76     29.39 o 
  13   6   1       97.04       77.81      9.84 o 
  14   6   1       75.84       88.75     11.73 o 
  15   6   1      295.46      327.41     16.95 o 
  16   6   1     1439.57     1516.09     32.43 o 
  17   6   1      140.51      133.26     20.11 o 
   1   7   1      185.77      186.03      5.26 o 
   2   7   1     4692.55     4823.49     33.24 o 
   3   7   1     2779.65     2912.60     23.29 o 
   4   7   1     2780.71     2494.46     21.37 o 
   5   7   1      257.70      199.08      7.51 o 
   6   7   1      112.28      137.77      6.80 o 
   7   7   1     3584.37     3426.32     31.01 o 
   8   7   1     2453.27     2408.42     25.50 o 
   9   7   1     1378.97     1264.64     20.64 o 
  10   7   1       50.31       24.81      6.73 o 
  11   7   1      679.18      629.95     22.48 o 
  12   7   1       11.17       19.57      7.90 o 
  13   7   1       35.16       37.48     10.07 o 
  14   7   1      214.64      178.95     13.64 o 
  15   7   1       85.54      106.58     13.04 o 
  16   7   1      161.23      214.70     18.34 o 
  17   7   1        4.55        1.52     32.53 o 
   0   8   1     2234.52     2103.61     26.65 o 
   1   8   1       43.93       29.09      3.43 o 
   2   8   1     2810.39     2640.71     22.42 o 
   3   8   1      411.84      487.44     11.43 o 
   4   8   1      941.11     1049.57     15.73 o 
   5   8   1     3563.66     3769.33     32.12 o 
   6   8   1     7293.81     7483.77     47.31 o 
   7   8   1      166.01      151.12      7.47 o 
   8   8   1      921.65      989.53     16.34 o 
   9   8   1      692.06      660.18     16.05 o 
  10   8   1      406.07      395.65     13.55 o 
  11   8   1      253.87      242.20     11.76 o 
  12   8   1     3681.56     3618.56     46.35 o 
  13   8   1      588.94      636.16     21.42 o 
  14   8   1       21.40       15.11     10.06 o 
  15   8   1       64.87       90.16     14.84 o 
  16   8   1      942.82     1056.82     37.16 o 
  17   8   1       61.08       49.87     19.72 o 
   1   9   1      148.32      105.53      4.97 o 
   2   9   1     5724.55     5552.47     39.25 o 
   3   9   1     2281.38     2048.15     22.08 o 
   4   9   1      888.40      884.81     12.95 o 
   5   9   1     4059.35     3737.70     36.29 o 
   6   9   1     1567.98     1590.41     22.33 o 
   7   9   1     2427.46     2432.60     40.11 o 
   8   9   1      123.42      156.71      9.35 o 
   9   9   1     1120.30     1002.51     19.83 o 
  10   9   1       26.50       36.61      8.47 o 
  11   9   1      335.90      318.00     14.20 o 
  12   9   1       96.10      118.33     12.04 o 
  13   9   1        0.08       -6.46      9.01 o 
  14   9   1      541.40      485.64     27.19 o 
  15   9   1      110.57      126.98     15.95 o 
  16   9   1      242.01      247.33     27.25 o 
   0  10   1    10293.19    10387.14     99.86 o 
   1  10   1      136.22      160.45      9.18 o 
   2  10   1     1812.74     1883.59     19.92 o 
   3  10   1     3568.70     3722.94     30.72 o 
   4  10   1     3736.40     3822.95     33.48 o 
   5  10   1       22.92       31.96      6.26 o 
   6  10   1       22.59       21.41      6.40 o 
   7  10   1       20.48       33.45      6.95 o 
   8  10   1     2646.16     2655.13     32.34 o 
   9  10   1      153.89      136.22      9.03 o 
  10  10   1     2550.01     2464.50     32.80 o 
  11  10   1        0.57        6.04      8.77 o 
  12  10   1      580.33      525.91     20.81 o 
  13  10   1      204.31      198.43     14.59 o 
  14  10   1        0.10        8.08     12.29 o 
  15  10   1      100.02      112.27     16.28 o 
  16  10   1       29.78       32.52     29.40 o 
   1  11   1     1231.06     1316.55     18.14 o 
   2  11   1     3538.37     3786.67     31.85 o 
   3  11   1        1.65        3.30      4.64 o 
   4  11   1     1589.02     1599.58     22.85 o 
   5  11   1        1.33       -3.74      5.44 o 
   6  11   1     8566.43     8457.05     69.25 o 
   7  11   1       49.33       52.16      8.11 o 
   8  11   1      205.76      202.80     10.87 o 
   9  11   1       23.51       17.38      7.41 o 
  10  11   1        1.21       -1.25      8.25 o 
  11  11   1        7.47       22.62     10.14 o 
  12  11   1     1215.64     1232.23     28.12 o 
  13  11   1      636.43      630.80     25.53 o 
  14  11   1      508.74      510.67     23.81 o 
  15  11   1      118.27      166.33     24.41 o 
   0  12   1      305.20      326.83     13.81 o 
   1  12   1      823.44      788.11     15.17 o 
   2  12   1     4063.85     4008.62     34.31 o 
   3  12   1      266.56      239.94     12.28 o 
   4  12   1     1048.99     1022.90     19.15 o 
   5  12   1        0.45       -4.59      6.38 o 
   6  12   1      775.21      747.25     17.47 o 
   7  12   1        2.40        5.68      7.07 o 
   8  12   1      799.77      791.57     19.51 o 
   9  12   1       77.05       62.30      9.08 o 
  10  12   1      733.21      708.66     25.14 o 
  11  12   1       39.29       29.90      9.84 o 
  12  12   1      747.96      779.75     26.96 o 
  13  12   1       13.22       21.23     12.42 o 
  14  12   1      111.32      125.84     22.61 o 
  15  12   1       19.28       19.22     18.36 o 
   1  13   1       77.48       79.98      7.99 o 
   2  13   1     3452.03     3500.73     37.09 o 
   3  13   1      759.51      720.80     17.14 o 
   4  13   1     8101.28     7941.51     69.08 o 
   5  13   1      438.77      459.23     14.63 o 
   6  13   1     2826.76     2862.55     45.84 o 
   7  13   1      557.19      521.54     15.87 o 
   8  13   1      285.97      340.76     14.02 o 
   9  13   1      171.38      191.28     13.57 o 
  10  13   1      123.97      125.33     12.71 o 
  11  13   1       27.11        5.29      9.51 o 
  12  13   1     1311.08     1348.48     35.46 o 
  13  13   1        1.86       17.77     14.25 o 
  14  13   1      322.90      332.37     31.14 o 
   0  14   1     2387.52     2137.79    135.19 o 
   1  14   1        9.57        9.78      8.09 o 
   2  14   1      123.46      113.56     10.20 o 
   3  14   1      679.33      742.36     20.50 o 
   4  14   1      111.71      125.02      9.89 o 
   5  14   1      219.61      204.91     11.68 o 
   6  14   1      848.03      837.18     19.80 o 
   7  14   1      224.27      215.51     16.63 o 
   8  14   1      166.70      137.86     12.91 o 
   9  14   1        2.83        4.74      9.27 o 
  10  14   1      452.83      416.93     18.51 o 
  11  14   1       36.62       27.01     13.10 o 
  12  14   1       92.59       99.10     15.59 o 
  13  14   1       70.73       47.84     19.70 o 
   1  15   1      197.27      159.78     13.19 o 
   2  15   1     1901.54     1809.61     30.50 o 
   3  15   1       31.78       23.44     14.69 o 
   4  15   1     5582.46     5415.87     53.95 o 
   5  15   1        4.36        6.14     11.99 o 
   6  15   1      639.17      627.65     18.49 o 
   7  15   1      107.66      125.26     12.77 o 
   8  15   1      631.47      672.18     22.22 o 
   9  15   1      319.82      296.77     16.67 o 
  10  15   1      281.97      247.85     19.34 o 
  11  15   1       13.55       12.18     14.51 o 
  12  15   1      259.01      227.93     27.81 o 
   0  16   1      703.17      645.06     31.73 o 
   1  16   1     1078.38     1041.19     27.10 o 
   2  16   1     2000.05     1977.33     36.77 o 
   3  16   1      150.46      156.02     12.71 o 
   4  16   1       14.63       14.04      9.09 o 
   5  16   1      245.44      213.93     12.81 o 
   6  16   1      248.66      244.98     15.38 o 
   7  16   1        0.42        4.63      9.97 o 
   8  16   1       63.00       57.00     11.98 o 
   9  16   1       96.58       88.00     14.77 o 
  10  16   1     1522.80     1533.45     56.23 o 
  11  16   1       86.16       98.42     23.56 o 
   1  17   1        6.52       26.98     10.80 o 
   2  17   1       53.95       68.50     12.29 o 
   3  17   1        0.35       -2.01      9.28 o 
   4  17   1     1300.23     1255.44     28.38 o 
   5  17   1        9.05        0.53     12.35 o 
   6  17   1      668.56      769.23     24.14 o 
   7  17   1        0.75       -8.27     11.81 o 
   8  17   1       13.40        3.68     12.15 o 
   9  17   1       93.20      119.71     23.55 o 
  10  17   1       11.06       11.60     17.70 o 
   0  18   1     1096.63     1145.96     43.02 o 
   1  18   1      157.00      199.21     16.48 o 
   2  18   1      610.19      610.77     23.98 o 
   3  18   1       34.87       25.00     12.23 o 
   4  18   1       83.26       84.43     14.46 o 
   5  18   1        6.33        2.98     11.58 o 
   6  18   1       64.74       41.76     13.61 o 
   7  18   1        6.63        0.04     17.61 o 
   8  18   1     1000.27     1056.07     48.82 o 
   9  18   1        8.56       10.25     19.25 o 
   1  19   1       97.57      114.61     15.38 o 
   2  19   1      550.22      523.70     23.46 o 
   3  19   1      239.65      241.92     29.88 o 
   4  19   1        9.98       31.49     15.95 o 
   5  19   1      147.14      125.67     31.21 o 
   6  19   1       15.41       62.77     29.28 o 
   7  19   1        4.29       -5.78     26.39 o 
   0  20   1      850.31      873.17     59.76 o 
   1  20   1       71.66       37.83     28.07 o 
   2  20   1      356.68      301.22     41.21 o 
   0   0   2    93340.95    87882.27   1345.72 o 
   1   0   2       41.35      110.11      3.72 o 
   2   0   2    39951.46    42718.40    368.08 o 
   3   0   2    10591.24     9813.67    116.55 o 
   4   0   2     2396.73     2222.30     20.32 o 
   5   0   2     8313.36     8520.11     63.36 o 
   6   0   2     2779.82     2528.72     38.99 o 
   7   0   2    27780.31    26515.04    206.54 o 
   8   0   2    12926.69    13890.98    116.29 o 
   9   0   2       72.38       84.71      9.57 o 
  10   0   2    24656.47    25078.12    202.06 o 
  11   0   2      220.18      171.98     14.28 o 
  12   0   2       11.15        9.97     11.47 o 
  13   0   2      282.86      333.77     19.97 o 
  14   0   2       52.09       49.37     12.91 o 
  15   0   2        3.31       -8.50     15.93 o 
  16   0   2      250.11      178.95     24.11 o 
  17   0   2       42.55       10.00     28.31 o 
  18   0   2     1449.13     1859.95     89.52 o 
   1   1   2     8332.12     9013.22     66.60 o 
   2   1   2      441.32      525.47      5.46 o 
   3   1   2    43613.41    44724.58    235.32 o 
   4   1   2      136.55      151.55      4.24 o 
   5   1   2     1461.02     1608.54     13.08 o 
   6   1   2      143.40      170.08      4.79 o 
   7   1   2      291.07      289.35      7.05 o 
   8   1   2     2962.01     2991.20     24.73 o 
   9   1   2       37.00       13.96      4.18 o 
  10   1   2      359.11      295.40      8.87 o 
  11   1   2       42.41       51.89      6.74 o 
  12   1   2     1830.87     1844.19     23.81 o 
  13   1   2      152.93      155.68     10.40 o 
  14   1   2       44.43       40.13      8.91 o 
  15   1   2     1052.79     1181.10     26.85 o 
  16   1   2      239.60      262.17     21.50 o 
  17   1   2      317.79      348.92     30.24 o 
  18   1   2       29.08        5.22     23.13 o 
   0   2   2    27330.55    29195.87    307.56 o 
   1   2   2      408.49      453.97      5.67 o 
   2   2   2    23319.51    24959.31    133.38 o 
   3   2   2      144.76      144.63      7.62 o 
   4   2   2      443.90      440.38      6.62 o 
   5   2   2     1415.56     1296.70     12.73 o 
   6   2   2     1817.12     1722.70     14.78 o 
   7   2   2      675.42      682.16      9.94 o 
   8   2   2     8468.64     8786.49     55.76 o 
   9   2   2      892.68      977.27     13.60 o 
  10   2   2     9016.84     9347.88     61.27 o 
  11   2   2     2675.84     2823.90     29.38 o 
  12   2   2       50.73       61.60      7.48 o 
  13   2   2     2056.82     2076.23     27.99 o 
  14   2   2       19.75       26.27      9.80 o 
  15   2   2      166.50      212.35     14.31 o 
  16   2   2      212.97      204.99     17.02 o 
  17   2   2        1.20       -3.49     15.48 o 
  18   2   2      708.87      712.20     59.04 o 
   1   3   2     4323.69     4055.50     26.69 o 
   2   3   2       24.43       33.79      3.53 o 
   3   3   2     2271.22     2312.17     19.60 o 
   4   3   2     9569.36     9753.67     57.13 o 
   5   3   2      158.58      247.46      8.05 o 
   6   3   2     1315.67     1409.14     16.07 o 
   7   3   2      551.56      660.21      9.83 o 
   8   3   2     5956.80     5997.70     41.15 o 
   9   3   2     1685.45     1621.97     17.83 o 
  10   3   2     2126.95     2008.93     23.34 o 
  11   3   2     1595.05     1665.35     22.28 o 
  12   3   2     3174.06     3264.62     33.68 o 
  13   3   2      526.11      491.81     16.68 o 
  14   3   2      306.47      323.16     13.65 o 
  15   3   2        0.60        3.72     11.05 o 
  16   3   2     1173.41     1288.45     33.28 o 
  17   3   2       16.25        9.89     16.56 o 
  18   3   2       21.35       12.65     29.88 o 
   0   4   2    10799.69    11894.68     93.53 o 
   1   4   2       19.51        9.86      1.95 o 
   2   4   2      269.47      303.97      5.43 o 
   3   4   2     4119.64     4443.47     29.11 o 
   4   4   2      108.15       63.87      4.53 o 
   5   4   2     1868.84     1889.60     17.13 o 
   6   4   2     1105.94     1109.61     16.16 o 
   7   4   2       57.99       55.01      3.95 o 
   8   4   2     1306.88     1127.76     16.90 o 
   9   4   2      583.36      513.25     11.84 o 
  10   4   2       37.82       21.11      5.69 o 
  11   4   2     2568.31     2554.95     28.15 o 
  12   4   2     1784.38     1659.57     25.66 o 
  13   4   2      300.53      289.03     12.83 o 
  14   4   2      191.45      189.23     13.34 o 
  15   4   2      141.46      132.49     20.25 o 
  16   4   2      272.95      333.85     20.00 o 
  17   4   2      259.42      353.47     21.40 o 
  18   4   2      127.33       91.38     24.79 o 
   1   5   2      604.62      598.52      7.19 o 
   2   5   2     4527.69     4886.51     29.58 o 
   3   5   2     6013.31     5660.74     36.31 o 
   4   5   2    17765.34    19237.98    107.24 o 
   5   5   2     6093.32     5633.26     38.11 o 
   6   5   2     6927.52     6534.41     40.40 o 
   7   5   2     1996.51     1945.11     18.41 o 
   8   5   2      705.65      663.04     12.70 o 
   9   5   2      100.61      115.61      6.83 o 
  10   5   2       16.05       13.72      5.57 o 
  11   5   2        7.68        1.50      5.75 o 
  12   5   2     1190.87     1069.14     21.26 o 
  13   5   2      426.45      379.24     15.84 o 
  14   5   2     2880.31     3031.96     50.02 o 
  15   5   2       30.99       26.13     10.31 o 
  16   5   2      831.76      905.88     34.87 o 
  17   5   2       79.10       74.42     15.84 o 
   0   6   2    14897.43    14997.82    119.12 o 
   1   6   2       22.86       65.05      3.73 o 
   2   6   2     1619.79     1782.86     16.38 o 
   3   6   2      478.27      434.21      7.94 o 
   4   6   2      186.32      224.61      6.16 o 
   5   6   2      186.71      259.96      5.72 o 
   6   6   2      108.01      125.02      4.93 o 
   7   6   2      526.32      356.35      9.72 o 
   8   6   2      905.79      856.37     14.56 o 
   9   6   2      101.21      104.49      6.98 o 
  10   6   2      178.74      164.43      8.48 o 
  11   6   2      389.33      374.15     12.97 o 
  12   6   2      372.23      347.19     13.39 o 
  13   6   2       71.95       61.52     10.40 o 
  14   6   2      162.74      166.19     13.66 o 
  15   6   2       30.38       20.71     10.57 o 
  16   6   2      104.94       91.82     15.39 o 
  17   6   2       20.08       -1.28     15.43 o 
   1   7   2      888.51      884.52     10.89 o 
   2   7   2    16505.41    16522.80     88.37 o 
   3   7   2    10360.67     9496.76     58.28 o 
   4   7   2     6453.19     6555.20     48.90 o 
   5   7   2     5293.19     5356.38     37.74 o 
   6   7   2    27270.24    27160.38    135.14 o 
   7   7   2     1862.39     1921.59     21.91 o 
   8   7   2      529.44      495.09     11.75 o 
   9   7   2      682.66      744.17     14.58 o 
  10   7   2      462.60      388.42     12.84 o 
  11   7   2     1309.58     1372.24     23.32 o 
  12   7   2     2169.73     2091.36     37.97 o 
  13   7   2       61.01       43.42      9.97 o 
  14   7   2     4935.36     4971.57     58.89 o 
  15   7   2       25.67       38.50     11.38 o 
  16   7   2      666.10      644.23     23.22 o 
  17   7   2      194.59      251.81     63.80 o 
   0   8   2     3740.69     3999.39     41.49 o 
   1   8   2      161.97      157.23      7.75 o 
   2   8   2       16.64       12.26      3.44 o 
   3   8   2     1207.51     1357.73     15.21 o 
   4   8   2      343.25      335.92      8.31 o 
   5   8   2     3135.11     3220.44     27.00 o 
   6   8   2     2552.58     2512.75     27.57 o 
   7   8   2        6.13        5.68      5.04 o 
   8   8   2       58.05       47.90      6.16 o 
   9   8   2      141.43      124.28      8.95 o 
  10   8   2      247.14      254.20     13.95 o 
  11   8   2      404.37      388.01     15.40 o 
  12   8   2      977.59      877.08     22.78 o 
  13   8   2       29.31       22.18      9.72 o 
  14   8   2      220.16      192.94     14.50 o 
  15   8   2      124.88       98.23     13.15 o 
  16   8   2      242.15      284.64     19.98 o 
  17   8   2       33.98       11.18     21.93 o 
   1   9   2     4091.68     4335.71     32.23 o 
   2   9   2     2677.34     2561.26     22.98 o 
   3   9   2      310.39      259.10     10.54 o 
   4   9   2     2949.45     3033.41     26.43 o 
   5   9   2      747.87      630.16     11.72 o 
   6   9   2    10629.16    10762.17     69.66 o 
   7   9   2     2020.94     1948.06     21.78 o 
   8   9   2     3971.74     3743.30     35.40 o 
   9   9   2      469.29      472.88     13.28 o 
  10   9   2      697.56      656.16     19.03 o 
  11   9   2      483.23      526.28     18.31 o 
  12   9   2     1898.17     1850.79     38.63 o 
  13   9   2       59.61       38.42     10.70 o 
  14   9   2     1742.05     1713.17     34.00 o 
  15   9   2       61.44       36.68     12.09 o 
  16   9   2      601.57      574.46     48.38 o 
   0  10   2    16455.39    16930.70    140.25 o 
   1  10   2      367.68      355.35     12.35 o 
   2  10   2     1462.02     1370.12     16.73 o 
   3  10   2      190.63      165.65      6.95 o 
   4  10   2      754.91      754.12     14.90 o 
   5  10   2     1706.96     1687.10     23.05 o 
   6  10   2     1117.07     1161.54     19.63 o 
   7  10   2     1992.37     1830.66     23.18 o 
   8  10   2     6445.40     6070.15     59.88 o 
   9  10   2      508.37      445.49     23.46 o 
  10  10   2      544.51      503.73     18.97 o 
  11  10   2      331.17      279.21     15.14 o 
  12  10   2      459.17      466.57     25.57 o 
  13  10   2      444.22      405.09     18.22 o 
  14  10   2      215.11      242.84     16.11 o 
  15  10   2        3.97        5.32     14.27 o 
  16  10   2       52.08       42.10     19.56 o 
   1  11   2     1099.46     1035.66     14.92 o 
   2  11   2      268.84      265.68     10.20 o 
   3  11   2     6563.64     6611.87     47.71 o 
   4  11   2     1795.91     1812.67     22.96 o 
   5  11   2      518.52      507.77     13.28 o 
   6  11   2      409.32      365.24     12.54 o 
   7  11   2     5345.83     5330.24     50.47 o 
   8  11   2     2216.52     2169.07     29.71 o 
   9  11   2      460.91      408.84     16.27 o 
  10  11   2      401.57      379.01     20.25 o 
  11  11   2      779.94      793.60     27.20 o 
  12  11   2      128.23      106.70     12.53 o 
  13  11   2      196.58      236.70     16.04 o 
  14  11   2       43.52       35.73     13.42 o 
  15  11   2      351.43      427.94     32.35 o 
   0  12   2     7311.29     7309.82     73.12 o 
   1  12   2     2177.35     2100.19     24.52 o 
   2  12   2     5220.31     5150.32     43.22 o 
   3  12   2      456.96      437.83     11.27 o 
   4  12   2       47.51       53.12      6.74 o 
   5  12   2      713.18      721.41     16.94 o 
   6  12   2      161.80      128.67      9.56 o 
   7  12   2     3937.25     3795.97     47.59 o 
   8  12   2     4064.60     3778.84     47.13 o 
   9  12   2      143.48      159.54     12.55 o 
  10  12   2     3618.43     3436.20     46.65 o 
  11  12   2      397.45      417.93     17.91 o 
  12  12   2      178.54      180.24     15.81 o 
  13  12   2      116.90       94.21     13.22 o 
  14  12   2       16.61        6.78     16.95 o 
  15  12   2        3.81       14.86     18.86 o 
   1  13   2      854.13      767.44     15.60 o 
   2  13   2      310.17      267.65     15.92 o 
   3  13   2     1233.31     1223.47     22.87 o 
   4  13   2       92.20       93.21      8.74 o 
   5  13   2      150.94      145.75     10.04 o 
   6  13   2      499.88      524.21     15.97 o 
   7  13   2       81.43       50.34      9.71 o 
   8  13   2       77.32       52.28     10.13 o 
   9  13   2      133.68      135.24     12.81 o 
  10  13   2       54.93       33.32     10.47 o 
  11  13   2      204.26      162.92     15.38 o 
  12  13   2       36.77       45.24     11.66 o 
  13  13   2      303.60      321.80     29.60 o 
  14  13   2      123.28      140.43     25.26 o 
   0  14   2     2087.96     2091.21     40.20 o 
   1  14   2       32.81       20.86      6.74 o 
   2  14   2     4083.92     4122.33     42.99 o 
   3  14   2      873.59      826.44     20.50 o 
   4  14   2        5.99       -0.20      7.12 o 
   5  14   2     1802.11     1869.71     28.42 o 
   6  14   2      435.65      376.82     15.93 o 
   7  14   2      110.37       67.73     10.56 o 
   8  14   2      874.09      891.49     23.90 o 
   9  14   2      149.87      129.75     13.10 o 
  10  14   2     2155.78     2147.09     37.87 o 
  11  14   2      238.87      262.41     16.89 o 
  12  14   2      127.10       97.73     15.79 o 
  13  14   2      642.20      668.63     52.95 o 
   1  15   2     2136.60     2277.57     34.49 o 
   2  15   2      122.61      104.03     13.76 o 
   3  15   2      431.82      452.35     16.67 o 
   4  15   2      608.16      623.93     19.86 o 
   5  15   2        0.20       -0.37      8.71 o 
   6  15   2       26.17       14.68      9.45 o 
   7  15   2        1.22       -8.70      8.70 o 
   8  15   2       46.69       49.46     11.43 o 
   9  15   2       65.78       62.05     12.05 o 
  10  15   2      218.83      247.93     16.58 o 
  11  15   2        9.65        7.65     17.85 o 
  12  15   2       28.26       25.32     18.35 o 
   0  16   2     1724.72     1820.75     49.90 o 
   1  16   2        0.31       10.02     10.02 o 
   2  16   2     1154.19     1200.55     26.04 o 
   3  16   2      616.07      629.38     24.57 o 
   4  16   2       37.91       45.45     11.74 o 
   5  16   2        1.34       -1.70     10.13 o 
   6  16   2      411.82      407.94     22.03 o 
   7  16   2      520.64      539.32     20.63 o 
   8  16   2      244.62      224.35     16.03 o 
   9  16   2        6.38       13.01     10.52 o 
  10  16   2      647.45      710.93     40.22 o 
  11  16   2      441.69      508.38     61.99 o 
   1  17   2      240.58      245.26     16.60 o 
   2  17   2       21.41       29.61     11.17 o 
   3  17   2        0.38        1.75     10.86 o 
   4  17   2     1806.99     1842.74     45.64 o 
   5  17   2       16.86       12.14     12.09 o 
   6  17   2      134.65      149.72     16.03 o 
   7  17   2      204.88      242.91     16.75 o 
   8  17   2      133.38      129.70     14.53 o 
   9  17   2      173.47      156.45     32.71 o 
  10  17   2        0.53      -11.83     18.30 o 
   0  18   2      784.64      829.28     45.85 o 
   1  18   2      122.13      120.75     14.88 o 
   2  18   2        4.60       -8.28     13.00 o 
   3  18   2      193.57      212.54     17.35 o 
   4  18   2        4.57       15.21     13.51 o 
   5  18   2        3.70       -5.10     11.93 o 
   6  18   2        0.25       17.41     12.74 o 
   7  18   2        4.75       16.36     14.61 o 
   8  18   2      117.44       61.09     31.09 o 
   1  19   2      196.07      238.30     21.61 o 
   2  19   2      290.62      331.63     23.65 o 
   3  19   2       77.23       58.46     16.73 o 
   4  19   2     1232.03     1319.34     50.29 o 
   5  19   2       32.83       21.84     20.58 o 
   6  19   2      756.80      775.92     40.66 o 
   1  20   2      144.60      126.87     33.98 o 
   2  20   2      459.10      478.69     47.35 o 
   1   1   3    17535.92    18785.07    137.48 o 
   2   1   3    20761.56    21283.31    123.24 o 
   3   1   3      212.67      177.85      3.62 o 
   4   1   3      264.60      319.93      8.30 o 
   5   1   3    11038.60    10967.72     56.29 o 
   6   1   3     7855.96     8132.86     44.16 o 
   7   1   3     3037.29     2924.85     21.87 o 
   8   1   3       10.10        9.76      3.54 o 
   9   1   3     4620.27     4558.12     34.48 o 
  10   1   3      808.15      737.51     12.93 o 
  11   1   3     8895.58     8917.94     65.21 o 
  12   1   3      967.87      971.72     19.49 o 
  13   1   3       23.18        4.42      7.67 o 
  14   1   3     2496.19     2722.18     35.30 o 
  15   1   3      217.42      219.18     16.70 o 
  16   1   3      672.68      731.51     61.09 o 
  17   1   3      531.53      628.83     39.58 o 
   0   2   3    58526.90    58355.45    715.44 o 
   1   2   3    34925.23    36585.41    243.79 o 
   2   2   3     6582.74     6456.15     44.36 o 
   3   2   3     6370.51     6074.87     36.81 o 
   4   2   3        7.86        8.25      2.37 o 
   5   2   3    16406.56    18285.52     95.41 o 
   6   2   3     1413.57     1455.01     12.16 o 
   7   2   3     2652.61     2767.34     23.12 o 
   8   2   3     3897.66     3719.13     28.79 o 
   9   2   3      177.52      151.55      6.32 o 
  10   2   3       12.84       23.03      5.54 o 
  11   2   3      101.37      124.54      7.93 o 
  12   2   3     3918.01     4080.90     38.58 o 
  13   2   3      408.13      405.31     20.21 o 
  14   2   3      115.86      132.48     12.06 o 
  15   2   3       61.57       89.17     14.40 o 
  16   2   3       11.66       24.99     13.09 o 
  17   2   3      410.20      366.41     32.61 o 
  18   2   3      215.21      196.27     42.05 o 
   1   3   3     7063.87     7404.56     42.93 o 
   2   3   3     5295.95     5290.56     37.40 o 
   3   3   3     3158.30     3152.13     22.00 o 
   4   3   3    46110.57    47463.94    251.56 o 
   5   3   3      125.85      119.91      4.65 o 
   6   3   3     9389.68     9981.82     60.69 o 
   7   3   3      351.37      332.82      6.92 o 
   8   3   3      157.18      143.79      5.38 o 
   9   3   3    10677.98    10641.76     72.66 o 
  10   3   3      208.40      164.03      8.05 o 
  11   3   3      127.43      117.94      7.89 o 
  12   3   3     1397.94     1403.00     21.26 o 
  13   3   3        2.00       -1.79      7.23 o 
  14   3   3     1984.81     1886.50     36.60 o 
  15   3   3      163.55      166.81     15.79 o 
  16   3   3      201.81      228.24     18.01 o 
  17   3   3      346.35      355.63     24.70 o 
   0   4   3   117817.15   118507.53    925.85 o 
   1   4   3      228.07      195.20      5.97 o 
   2   4   3     1938.33     2035.89     16.93 o 
   3   4   3    11381.88    11258.05     69.59 o 
   4   4   3    10382.34    10381.95     61.45 o 
   5   4   3    28248.03    29405.99    171.22 o 
   6   4   3       30.52       18.44      3.56 o 
   7   4   3     1168.25     1351.12     15.54 o 
   8   4   3    16274.65    16112.18     95.45 o 
   9   4   3        3.75       -1.93      4.42 o 
  10   4   3     5811.87     5698.81     46.23 o 
  11   4   3      873.20      918.31     16.59 o 
  12   4   3     3067.23     3108.89     33.00 o 
  13   4   3     1599.83     1593.85     28.84 o 
  14   4   3       10.93       -1.62      8.72 o 
  15   4   3      378.19      410.97     20.49 o 
  16   4   3      107.00       97.47     26.68 o 
  17   4   3        6.57       10.34     17.76 o 
   1   5   3     2710.14     2982.01     21.17 o 
   2   5   3      216.24      249.91      5.38 o 
   3   5   3      729.27      660.11      8.94 o 
   4   5   3    19930.98    20262.08    106.35 o 
   5   5   3     4577.91     4550.28     32.52 o 
   6   5   3      174.53      168.65      8.23 o 
   7   5   3     1625.56     1661.76     18.05 o 
   8   5   3     6060.69     6012.86     43.24 o 
   9   5   3      155.10      152.24      7.51 o 
  10   5   3      548.59      552.45     13.29 o 
  11   5   3      901.19      822.51     22.59 o 
  12   5   3        7.38       11.10     11.30 o 
  13   5   3      375.27      349.08     15.43 o 
  14   5   3      109.96      104.88     12.75 o 
  15   5   3       79.76       60.62     13.37 o 
  16   5   3      805.93      921.43     30.10 o 
  17   5   3        0.45       -1.84     13.15 o 
  18   5   3       25.80        3.98     25.42 o 
   0   6   3       21.36       32.06      7.77 o 
   1   6   3     6105.18     6532.40     40.78 o 
   2   6   3    41861.29    41194.11    219.14 o 
   3   6   3    18233.46    18919.80    106.04 o 
   4   6   3     6489.62     6317.35     41.59 o 
   5   6   3      375.57      285.87      6.82 o 
   6   6   3    10920.55    10986.56     63.63 o 
   7   6   3      740.72      726.74     12.22 o 
   8   6   3     2034.31     2213.51     22.52 o 
   9   6   3       72.38       74.03      6.50 o 
  10   6   3     4982.99     4823.10     42.13 o 
  11   6   3     2572.24     2509.57     34.24 o 
  12   6   3     2766.53     2620.20     42.49 o 
  13   6   3      201.41      175.27     12.90 o 
  14   6   3        0.02       -2.26      9.58 o 
  15   6   3     1709.84     1731.44     42.86 o 
  16   6   3      708.76      751.55     28.17 o 
  17   6   3      104.44      138.88     27.20 o 
   1   7   3      967.38     1182.10     13.05 o 
   2   7   3     3734.46     3851.23     27.81 o 
   3   7   3      849.94      751.69     10.81 o 
   4   7   3     1576.66     1805.33     17.68 o 
   5   7   3     3627.52     3763.20     29.45 o 
   6   7   3     3037.50     3237.72     25.58 o 
   7   7   3     1406.44     1369.57     17.40 o 
   8   7   3     1601.76     1506.35     18.73 o 
   9   7   3     2383.34     2406.86     26.78 o 
  10   7   3      313.46      294.64     11.59 o 
  11   7   3      281.63      267.74     13.38 o 
  12   7   3        0.92       -2.07      7.93 o 
  13   7   3      219.86      248.69     14.46 o 
  14   7   3       21.91       20.74     10.39 o 
  15   7   3      167.95      190.31     14.89 o 
  16   7   3      369.25      370.27     22.54 o 
  17   7   3       68.34       56.81     18.17 o 
   0   8   3     3101.57     2661.98     31.32 o 
   1   8   3     1237.79     1206.21     13.73 o 
   2   8   3     8880.69     8822.14     61.59 o 
   3   8   3    10268.81    10545.34     65.09 o 
   4   8   3      438.94      490.84      9.75 o 
   5   8   3     9940.97     9264.24     59.53 o 
   6   8   3      129.38      129.86      5.97 o 
   7   8   3      466.92      519.02     11.33 o 
   8   8   3     1215.22     1236.48     16.09 o 
   9   8   3      347.42      312.40     13.96 o 
  10   8   3     7274.59     7260.58     70.53 o 
  11   8   3      518.37      490.22     18.24 o 
  12   8   3       40.89       46.98     10.04 o 
  13   8   3      595.64      644.09     21.40 o 
  14   8   3       82.16       91.99     12.48 o 
  15   8   3      155.64      174.12     14.95 o 
  16   8   3      305.35      315.04     20.31 o 
  17   8   3       82.37       92.13     23.31 o 
   1   9   3     1879.01     1815.60     18.23 o 
   2   9   3     1149.94     1119.71     16.46 o 
   3   9   3      435.61      451.32     12.07 o 
   4   9   3    20517.97    19973.85    115.51 o 
   5   9   3      237.54      200.59      7.36 o 
   6   9   3      180.44      165.93      7.42 o 
   7   9   3      560.93      584.25     11.69 o 
   8   9   3     3136.44     3108.83     35.51 o 
   9   9   3     4215.67     4135.97     42.86 o 
  10   9   3       23.54       29.49      8.68 o 
  11   9   3      956.78      901.95     30.25 o 
  12   9   3      406.41      394.00     20.15 o 
  13   9   3        8.23       -2.30      9.33 o 
  14   9   3      462.53      484.01     19.97 o 
  15   9   3        4.54       -9.96      9.96 o 
  16   9   3      236.85      253.89     23.74 o 
   0  10   3     5345.52     5266.20     54.44 o 
   1  10   3      392.43      358.55     14.12 o 
   2  10   3      216.36      203.28      7.01 o 
   3  10   3     2904.14     2767.14     31.82 o 
   4  10   3      116.66      150.29      8.75 o 
   5  10   3      847.58      860.13     15.43 o 
   6  10   3      972.64     1006.69     17.01 o 
   7  10   3     1691.64     1552.40     20.13 o 
   8  10   3     1116.49     1160.63     21.24 o 
   9  10   3        5.53       12.18      8.19 o 
  10  10   3      341.21      355.52     15.73 o 
  11  10   3      110.34      111.14     11.88 o 
  12  10   3      823.30      798.47     23.20 o 
  13  10   3        9.74        2.31     10.02 o 
  14  10   3        1.03        0.58     10.30 o 
  15  10   3      101.31      128.89     17.04 o 
  16  10   3      120.27      104.89     21.93 o 
   1  11   3     1795.20     1718.88     19.39 o 
   2  11   3     2464.36     2428.95     25.79 o 
   3  11   3     3223.05     3301.17     31.41 o 
   4  11   3     3395.69     3259.71     29.67 o 
   5  11   3        1.81        2.17      5.37 o 
   6  11   3       34.15       31.86      6.42 o 
   7  11   3      177.74      197.06      9.82 o 
   8  11   3      726.08      777.23     22.40 o 
   9  11   3     3469.46     3222.37     43.19 o 
  10  11   3      252.04      279.48     14.95 o 
  11  11   3     1162.44     1112.27     26.93 o 
  12  11   3      667.66      674.81     22.32 o 
  13  11   3      379.88      359.87     18.19 o 
  14  11   3      146.30      118.96     14.26 o 
  15  11   3      216.39      292.04     29.02 o 
   0  12   3     1113.48     1119.78     23.22 o 
   1  12   3      343.30      347.47      9.91 o 
   2  12   3        0.50       -1.89      5.12 o 
   3  12   3      771.97      854.67     15.71 o 
   4  12   3      624.04      642.51     14.60 o 
   5  12   3       41.08       54.15      7.22 o 
   6  12   3        1.73       -5.18      6.75 o 
   7  12   3       56.36       56.31      9.76 o 
   8  12   3     1060.85     1022.08     24.35 o 
   9  12   3        1.21        6.31      8.44 o 
  10  12   3      152.62      129.50     16.27 o 
  11  12   3      382.00      370.31     17.36 o 
  12  12   3      410.48      393.11     18.22 o 
  13  12   3       49.68       54.88     11.77 o 
  14  12   3       56.62       53.77     14.09 o 
  15  12   3        0.33       15.95     18.40 o 
   1  13   3     1923.76     1954.46     25.77 o 
   2  13   3     2509.02     2437.91     27.72 o 
   3  13   3      181.12      169.85      9.99 o 
   4  13   3      244.41      269.16     12.58 o 
   5  13   3        0.75       -4.45      7.03 o 
   6  13   3     3253.82     3129.29     48.74 o 
   7  13   3      109.51      118.87     11.47 o 
   8  13   3        3.42        0.23      8.47 o 
   9  13   3      553.75      496.77     18.83 o 
  10  13   3      347.98      326.55     19.12 o 
  11  13   3      528.24      482.70     19.75 o 
  12  13   3      502.00      538.91     21.23 o 
  13  13   3       78.98       69.69     26.54 o 
  14  13   3      695.37      731.65     41.13 o 
   0  14   3        9.70        5.27      8.11 o 
   1  14   3        0.32       -5.93      5.93 o 
   2  14   3      101.77      123.59      9.20 o 
   3  14   3      796.87      782.08     18.55 o 
   4  14   3       66.22       53.63      8.47 o 
   5  14   3       43.55       33.68     10.28 o 
   6  14   3      135.59      125.74     11.63 o 
   7  14   3      438.73      391.01     16.93 o 
   8  14   3        0.23       -5.43      9.11 o 
   9  14   3        2.13       -8.23      9.22 o 
  10  14   3       38.99       60.74     11.97 o 
  11  14   3      121.01      101.09     13.44 o 
  12  14   3       29.91        0.01     13.38 o 
  13  14   3       26.10       31.85     19.40 o 
   1  15   3      405.59      424.86     14.07 o 
   2  15   3      126.57      109.95      9.95 o 
   3  15   3      343.67      341.01     13.68 o 
   4  15   3     1003.87     1003.79     26.98 o 
   5  15   3      372.40      318.43     17.63 o 
   6  15   3     2318.46     2410.14     42.76 o 
   7  15   3       89.71       81.28     11.63 o 
   8  15   3      231.96      236.37     15.55 o 
   9  15   3      392.17      366.75     18.18 o 
  10  15   3       26.84       30.96     11.42 o 
  11  15   3       71.63       83.91     27.16 o 
  12  15   3      185.32      163.66     25.60 o 
   0  16   3     2774.91     2802.05     50.86 o 
   1  16   3        5.85        6.51      8.13 o 
   2  16   3       12.43       12.47      8.12 o 
   3  16   3      189.85      168.54     19.25 o 
   4  16   3      151.09      169.39     16.89 o 
   5  16   3     1287.53     1344.49     32.31 o 
   6  16   3       20.64       10.64     11.13 o 
   7  16   3      172.64      153.22     15.71 o 
   8  16   3     1377.79     1344.81     30.97 o 
   9  16   3        6.55       13.78     11.20 o 
  10  16   3      182.75      249.07     25.41 o 
  11  16   3        0.32        2.65     23.80 o 
   1  17   3       50.35       46.24     11.86 o 
   2  17   3      321.84      308.46     18.19 o 
   3  17   3       37.24       16.05     11.62 o 
   4  17   3      133.52      139.41     15.22 o 
   5  17   3       31.45       30.39     12.66 o 
   6  17   3      566.71      510.91     22.86 o 
   7  17   3      156.66      156.19     19.51 o 
   8  17   3       72.77      109.62     17.86 o 
   9  17   3      101.24       84.88     17.71 o 
  10  17   3        1.02       -9.18     14.83 o 
   0  18   3      377.80      310.56     26.00 o 
   1  18   3      738.74      810.31     31.61 o 
   2  18   3      469.06      505.93     26.35 o 
   3  18   3      872.00      948.82     29.29 o 
   4  18   3      302.16      330.79     19.98 o 
   5  18   3      150.04      137.28     16.12 o 
   6  18   3      384.37      488.43     26.43 o 
   7  18   3       85.05      109.07     18.62 o 
   8  18   3      337.10      381.97     47.89 o 
   1  19   3        3.54       -4.88     17.27 o 
   2  19   3       19.08       33.97     15.42 o 
   3  19   3       41.47       47.53     20.65 o 
   4  19   3      335.04      352.38     25.01 o 
   5  19   3       66.13       80.97     17.84 o 
   6  19   3        2.21       28.80     27.83 o 
   0   0   4    14502.94    15730.05    247.06 o 
   1   0   4     7990.42     8416.71     77.58 o 
   2   0   4     3741.53     3877.63     34.41 o 
   3   0   4    43426.89    45751.05    347.59 o 
   4   0   4       93.00      111.45      5.23 o 
   5   0   4    12451.74    12637.24     90.88 o 
   6   0   4     7594.37     7809.58     60.58 o 
   7   0   4     2920.89     2940.60     29.21 o 
   8   0   4     2790.78     2823.02     29.65 o 
   9   0   4     2933.65     3111.18     45.67 o 
  10   0   4     2773.92     2924.44     45.60 o 
  11   0   4      876.96      740.14     23.54 o 
  12   0   4     3751.83     3433.85     57.94 o 
  13   0   4      471.94      511.52     42.50 o 
  14   0   4      249.91      184.48     34.88 o 
  15   0   4     3901.03     3960.42     80.57 o 
  16   0   4      938.11     1049.59     43.37 o 
  17   0   4      790.51     1015.94     68.92 o 
   1   1   4     3079.55     3237.62     20.69 o 
   2   1   4    19511.25    20089.66    117.31 o 
   3   1   4      225.91      253.13      4.67 o 
   4   1   4     8364.19     8526.85     50.04 o 
   5   1   4     4185.90     4016.12     27.84 o 
   6   1   4      540.91      469.67      6.84 o 
   7   1   4      643.08      708.11      8.83 o 
   8   1   4     2212.44     2199.43     17.79 o 
   9   1   4      609.35      592.81     10.83 o 
  10   1   4     2662.46     2684.87     27.50 o 
  11   1   4       32.90       19.43      6.01 o 
  12   1   4      366.97      362.45     12.89 o 
  13   1   4       10.84       18.67      8.83 o 
  14   1   4       84.74      105.26     11.73 o 
  15   1   4       23.35       22.18     11.82 o 
  16   1   4      261.68      307.45     22.70 o 
  17   1   4       54.21       62.60     24.02 o 
   0   2   4    13356.72    13600.76    114.03 o 
   1   2   4        3.62        3.47      1.40 o 
   2   2   4     5299.49     5585.68     39.89 o 
   3   2   4     3746.84     4257.55     27.33 o 
   4   2   4      315.87      334.76      5.58 o 
   5   2   4     8407.96     8347.09     47.46 o 
   6   2   4      326.16      245.40      5.74 o 
   7   2   4     5784.67     5351.34     32.20 o 
   8   2   4     4239.40     4081.20     29.04 o 
   9   2   4     2763.30     2636.91     28.93 o 
  10   2   4     1817.20     1834.25     22.20 o 
  11   2   4      361.09      321.59     10.67 o 
  12   2   4        2.54       -1.07      7.65 o 
  13   2   4     3533.55     3632.64     49.13 o 
  14   2   4      641.57      720.29     21.19 o 
  15   2   4     2062.27     2161.67     47.95 o 
  16   2   4      263.01      291.68     22.57 o 
  17   2   4      379.25      379.20     49.14 o 
   1   3   4     1067.98     1087.69     11.21 o 
   2   3   4     2997.69     3198.02     28.52 o 
   3   3   4     3172.75     3090.73     23.40 o 
   4   3   4     1741.76     1530.52     15.04 o 
   5   3   4     6292.70     5953.22     39.67 o 
   6   3   4       29.68       20.61      2.94 o 
   7   3   4       79.72       77.01      4.83 o 
   8   3   4     1162.24     1053.10     14.20 o 
   9   3   4      437.95      468.71     10.69 o 
  10   3   4        4.96       -2.28      5.11 o 
  11   3   4      656.07      704.88     14.94 o 
  12   3   4      807.82      815.52     20.66 o 
  13   3   4      204.21      125.36     11.70 o 
  14   3   4     1352.09     1377.46     28.12 o 
  15   3   4       71.50       29.17     12.33 o 
  16   3   4        1.94       -2.20     13.97 o 
  17   3   4      243.07      232.74     23.05 o 
   0   4   4    12064.32    12106.15     96.26 o 
   1   4   4     1438.18     1371.95     12.01 o 
   2   4   4     6231.40     6497.61     42.51 o 
   3   4   4     1173.98     1520.68     26.52 o 
   4   4   4     7249.08     7468.93     46.59 o 
   5   4   4     8240.09     8757.25     54.30 o 
   6   4   4     3981.96     3731.34     28.54 o 
   7   4   4     7959.06     7776.50     51.17 o 
   8   4   4       66.98       83.45      5.62 o 
   9   4   4       22.71       46.23      5.42 o 
  10   4   4        7.06       13.07      5.54 o 
  11   4   4        0.39        3.10      6.37 o 
  12   4   4      640.03      696.64     17.27 o 
  13   4   4     1881.26     1891.79     28.52 o 
  14   4   4        0.40      -10.63     10.63 o 
  15   4   4      327.16      338.10     28.54 o 
  16   4   4      416.19      383.28     20.95 o 
  17   4   4       36.54       29.24     16.09 o 
  18   4   4       30.28       23.01     27.83 o 
   1   5   4    22436.51    22760.88    123.76 o 
   2   5   4     1686.84     1610.37     14.02 o 
   3   5   4     5854.67     6103.23     41.74 o 
   4   5   4     3481.51     3349.27     25.45 o 
   5   5   4        0.50        1.40      3.08 o 
   6   5   4     6469.10     6371.57     43.40 o 
   7   5   4    12443.97    12472.18     76.39 o 
   8   5   4     2123.15     2188.70     22.22 o 
   9   5   4     1370.19     1429.94     18.11 o 
  10   5   4       79.02       85.25      7.88 o 
  11   5   4     1296.34     1301.29     22.26 o 
  12   5   4      712.10      732.69     18.03 o 
  13   5   4      316.57      265.55     14.32 o 
  14   5   4      529.84      478.19     18.40 o 
  15   5   4        4.59        8.77     12.08 o 
  16   5   4       67.43       47.78     14.25 o 
  17   5   4        3.31      -11.69     17.59 o 
   0   6   4     3158.88     3167.35     33.02 o 
   1   6   4      860.93      892.27     10.61 o 
   2   6   4       50.76       40.50      3.32 o 
   3   6   4       10.46       23.95      3.03 o 
   4   6   4      753.03      900.85     11.59 o 
   5   6   4       53.45       84.92      6.00 o 
   6   6   4      424.80      474.77     10.10 o 
   7   6   4       93.63      148.91      6.72 o 
   8   6   4        3.05       12.52      6.52 o 
   9   6   4      423.99      428.72     12.18 o 
  10   6   4       97.65       95.89     13.74 o 
  11   6   4       53.42       61.00      8.27 o 
  12   6   4       79.44       94.77     10.55 o 
  13   6   4        1.86       -8.16      8.16 o 
  14   6   4       17.86       14.65     10.02 o 
  15   6   4        9.90       11.65     12.78 o 
  16   6   4        1.83      -11.70     11.70 o 
  17   6   4      103.51      125.48     20.06 o 
   1   7   4     8948.55     8891.01     54.39 o 
   2   7   4     9782.94    10296.39     61.80 o 
   3   7   4     3328.90     3401.07     31.10 o 
   4   7   4     8083.73     7741.18     50.24 o 
   5   7   4      670.55      584.30      9.98 o 
   6   7   4    10772.68    10890.45     64.30 o 
   7   7   4     8720.00     8472.65     53.04 o 
   8   7   4     2420.97     2352.59     26.51 o 
   9   7   4     2164.30     2060.24     25.34 o 
  10   7   4       32.22       17.89      6.95 o 
  11   7   4      559.82      628.42     16.89 o 
  12   7   4      677.22      668.10     20.14 o 
  13   7   4      700.68      764.24     21.97 o 
  14   7   4      660.42      693.24     22.14 o 
  15   7   4      126.46      129.00     13.85 o 
  16   7   4      656.23      576.45     25.42 o 
  17   7   4       67.27       27.71     33.37 o 
   0   8   4     5333.17     5954.66     56.76 o 
   1   8   4      337.08      496.60      9.12 o 
   2   8   4     3323.97     3471.92     26.95 o 
   3   8   4      111.16      145.21      6.25 o 
   4   8   4      376.65      424.10     10.03 o 
   5   8   4     1300.69     1397.09     16.61 o 
   6   8   4      331.74      271.06      8.60 o 
   7   8   4     3182.74     3022.68     31.96 o 
   8   8   4      263.11      242.00     11.63 o 
   9   8   4        6.28        4.85      6.11 o 
  10   8   4        2.07        1.98      6.60 o 
  11   8   4       18.05        1.76      7.79 o 
  12   8   4       28.14       29.84      9.48 o 
  13   8   4      168.00      192.30     14.03 o 
  14   8   4       23.29       23.49     10.77 o 
  15   8   4       92.20      113.03     13.92 o 
  16   8   4       64.07       91.27     18.74 o 
  17   8   4       13.29       19.76     28.43 o 
   1   9   4     3325.94     3207.67     26.35 o 
   2   9   4     4175.70     4430.76     33.15 o 
   3   9   4      451.04      386.13     10.16 o 
   4   9   4     5298.40     5201.88     38.74 o 
   5   9   4      490.79      436.72     16.31 o 
   6   9   4      973.28      972.37     13.76 o 
   7   9   4     2198.36     1986.45     24.68 o 
   8   9   4       57.78       70.25      7.58 o 
   9   9   4       42.96       55.97      7.67 o 
  10   9   4        9.49        9.99      7.74 o 
  11   9   4      646.33      643.32     20.19 o 
  12   9   4     2253.09     2197.32     36.46 o 
  13   9   4      551.19      565.69     22.46 o 
  14   9   4      683.12      707.32     25.03 o 
  15   9   4      256.70      241.85     18.90 o 
  16   9   4      398.83      423.63     23.31 o 
   0  10   4     7695.87     7573.58     71.84 o 
   1  10   4     2912.85     2713.59     24.56 o 
   2  10   4      518.08      589.43     11.10 o 
   3  10   4      303.30      291.53      9.32 o 
   4  10   4       46.87       54.58      5.79 o 
   5  10   4       58.46       98.11      6.46 o 
   6  10   4      417.63      415.25     13.28 o 
   7  10   4      295.95      263.01     10.54 o 
   8  10   4     1011.38      934.21     18.00 o 
   9  10   4        1.39       -4.56      7.00 o 
  10  10   4     1522.97     1435.70     28.72 o 
  11  10   4       51.05       62.56     14.04 o 
  12  10   4       88.66       83.39     11.80 o 
  13  10   4      285.10      298.29     16.88 o 
  14  10   4      295.42      286.09     17.69 o 
  15  10   4      434.95      461.61     23.84 o 
  16  10   4      169.42      136.89     47.17 o 
   1  11   4       21.02       28.12      5.51 o 
   2  11   4     3662.84     3619.98     32.65 o 
   3  11   4     1423.41     1414.39     19.36 o 
   4  11   4      254.01      237.75      9.00 o 
   5  11   4     1815.11     1740.90     25.42 o 
   6  11   4      553.63      541.11     18.31 o 
   7  11   4      676.22      637.38     22.26 o 
   8  11   4     1828.20     1863.30     26.56 o 
   9  11   4      120.24      139.83     12.37 o 
  10  11   4     1013.98     1058.66     25.37 o 
  11  11   4        3.94        8.41      9.71 o 
  12  11   4      516.04      557.71     20.66 o 
  13  11   4       65.19       61.79     15.22 o 
  14  11   4        1.35      -10.58     10.58 o 
  15  11   4       15.26        4.32     15.20 o 
   0  12   4      205.56      236.36     13.65 o 
   1  12   4      131.58      109.01      6.73 o 
   2  12   4      796.95      768.71     15.02 o 
   3  12   4      555.22      514.70     16.52 o 
   4  12   4      275.68      282.92     11.58 o 
   5  12   4     2337.41     2319.70     33.62 o 
   6  12   4     2199.57     2200.41     30.81 o 
   7  12   4      579.38      628.13     15.86 o 
   8  12   4      503.13      507.89     18.24 o 
   9  12   4      123.60      109.98     16.54 o 
  10  12   4     1246.10     1176.95     27.05 o 
  11  12   4       86.24       90.40     12.30 o 
  12  12   4      711.32      734.55     23.73 o 
  13  12   4      519.70      510.97     21.17 o 
  14  12   4       61.39       33.18     14.28 o 
   1  13   4       91.93      113.10      7.91 o 
   2  13   4      515.25      480.71     13.03 o 
   3  13   4     1299.78     1272.65     19.86 o 
   4  13   4     1252.13     1176.44     24.14 o 
   5  13   4      480.23      437.71     16.24 o 
   6  13   4        9.80       11.53      8.45 o 
   7  13   4       40.13       34.50      8.57 o 
   8  13   4      122.37      140.63     12.51 o 
   9  13   4       33.24       38.19     10.30 o 
  10  13   4      165.85      170.42     14.20 o 
  11  13   4        1.34       -7.92      9.51 o 
  12  13   4        3.54       10.32     10.77 o 
  13  13   4        6.89       -8.44     13.40 o 
  14  13   4      173.04      183.11     26.84 o 
   0  14   4     5218.03     5545.42     63.15 o 
   1  14   4      251.99      260.62     10.72 o 
   2  14   4      264.60      225.80     13.93 o 
   3  14   4     1637.17     1744.57     29.82 o 
   4  14   4       62.55       42.01      9.57 o 
   5  14   4     1939.88     1871.94     32.22 o 
   6  14   4       76.79       72.50     10.81 o 
   7  14   4     1088.60     1132.46     26.42 o 
   8  14   4     1048.68     1026.57     36.03 o 
   9  14   4     1073.08     1021.51     36.05 o 
  10  14   4      538.10      551.00     24.26 o 
  11  14   4      723.62      697.96     23.85 o 
  12  14   4      148.81       88.58     17.77 o 
  13  14   4      827.72      775.14     33.71 o 
   1  15   4      332.20      333.93     12.18 o 
   2  15   4        1.80        2.79      8.99 o 
   3  15   4       11.65        4.83      8.59 o 
   4  15   4       50.92       72.23     10.68 o 
   5  15   4      319.87      367.25     16.57 o 
   6  15   4      104.23      103.52     13.87 o 
   7  15   4        2.69       -1.15     10.70 o 
   8  15   4      658.49      723.24     27.95 o 
   9  15   4      298.03      278.25     16.97 o 
  10  15   4       94.79       95.75     13.42 o 
  11  15   4       31.26       33.46     23.27 o 
  12  15   4       64.30       83.08     22.39 o 
   0  16   4      147.62      131.31     15.24 o 
   1  16   4       29.02       53.67     11.69 o 
   2  16   4     1147.84     1244.53     26.89 o 
   3  16   4      548.79      581.18     20.13 o 
   4  16   4      947.51      967.16     26.57 o 
   5  16   4     1011.79     1019.80     52.92 o 
   6  16   4      387.47      420.48     20.86 o 
   7  16   4      261.83      237.97     19.86 o 
   8  16   4      681.28      695.94     26.79 o 
   9  16   4        0.24      -10.99     10.99 o 
  10  16   4       97.95       85.56     19.48 o 
  11  16   4       19.89       28.93     19.03 o 
   1  17   4      407.21      449.66     27.70 o 
   2  17   4       25.92       34.39     12.20 o 
   3  17   4      409.80      366.17     17.43 o 
   4  17   4      319.35      264.04     20.10 o 
   5  17   4      233.37      251.17     18.13 o 
   6  17   4      512.21      517.02     23.30 o 
   7  17   4       60.16       36.63     13.49 o 
   8  17   4       11.81       17.91     17.06 o 
   9  17   4      444.69      474.86     37.11 o 
   0  18   4      107.76      119.88     32.41 o 
   1  18   4      198.54      253.19     31.48 o 
   2  18   4      219.33      240.23     29.99 o 
   3  18   4        0.42       -4.95     11.75 o 
   4  18   4       11.50       22.18     12.49 o 
   5  18   4      212.37      227.29     18.92 o 
   6  18   4       19.66        3.28     16.72 o 
   7  18   4       43.88       25.08     19.48 o 
   8  18   4       45.77       73.01     31.33 o 
   1  19   4      392.98      359.63     31.38 o 
   2  19   4      380.91      370.62     43.25 o 
   3  19   4       80.25       39.04     29.52 o 
   4  19   4     1144.71     1415.93     51.84 o 
   5  19   4       55.64       73.02     22.13 o 
   6  19   4      454.70      480.74     49.28 o 
   1   1   5    10212.52    10697.65     64.38 o 
   2   1   5       43.60       64.75      2.66 o 
   3   1   5      190.19      241.69      5.13 o 
   4   1   5     7708.17     7965.12     60.76 o 
   5   1   5        7.21       11.82      3.43 o 
   6   1   5      235.66      251.94     10.09 o 
   7   1   5     2412.27     2295.62     17.58 o 
   8   1   5     3164.58     2935.72     21.59 o 
   9   1   5    16768.45    16331.48     90.73 o 
  10   1   5     1399.76     1300.72     29.10 o 
  11   1   5     3985.11     4038.70     40.85 o 
  12   1   5     1866.10     1867.60     30.35 o 
  13   1   5      415.70      441.33     24.83 o 
  14   1   5       23.71       16.33     10.99 o 
  15   1   5      345.10      418.52     23.60 o 
  16   1   5     1211.98     1367.33     34.52 o 
  17   1   5     2036.45     2266.83     53.51 o 
   0   2   5     2884.89     2920.81     31.90 o 
   1   2   5     7549.26     7645.52     57.40 o 
   2   2   5     2933.72     2867.17     23.36 o 
   3   2   5     6867.03     7411.61     52.55 o 
   4   2   5      399.35      382.76      6.92 o 
   5   2   5     9264.87     9500.47     62.73 o 
   6   2   5      137.55      122.16      4.42 o 
   7   2   5      152.00      159.67      5.26 o 
   8   2   5        7.96        3.89      3.55 o 
   9   2   5      449.37      473.38     10.61 o 
  10   2   5     6874.80     6838.31     48.88 o 
  11   2   5       27.56        7.91      6.36 o 
  12   2   5      851.16      789.76     20.62 o 
  13   2   5     2320.57     2438.35     36.29 o 
  14   2   5       28.11       43.92     11.81 o 
  15   2   5      443.34      427.31     20.48 o 
  16   2   5       14.50       18.29     14.81 o 
  17   2   5       88.42       88.23     19.31 o 
   1   3   5    18508.05    18958.52    110.63 o 
   2   3   5      290.14      337.99      6.96 o 
   3   3   5    23251.06    24375.54    154.26 o 
   4   3   5     9579.80    10375.54     60.89 o 
   5   3   5      489.34      440.79      8.48 o 
   6   3   5     7463.56     7542.27     45.02 o 
   7   3   5     1267.39     1222.36     13.11 o 
   8   3   5      358.87      301.87      8.26 o 
   9   3   5     4191.34     4227.33     34.00 o 
  10   3   5      915.04      896.00     18.81 o 
  11   3   5     2842.55     2709.80     34.43 o 
  12   3   5      468.15      357.56     14.88 o 
  13   3   5      465.96      462.70     17.30 o 
  14   3   5     2875.07     3023.45     42.56 o 
  15   3   5        1.58        0.08     14.38 o 
  16   3   5       52.20       33.07     16.08 o 
  17   3   5      207.54      230.39     27.15 o 
  18   3   5        2.70      -21.57     25.78 o 
   0   4   5    22041.73    23426.04    249.45 o 
   1   4   5     8470.02     8519.54     50.21 o 
   2   4   5     3373.85     3362.20     23.30 o 
   3   4   5     8204.03     8290.94     58.69 o 
   4   4   5      334.92      305.07      7.22 o 
   5   4   5     1613.04     1707.04     15.84 o 
   6   4   5      873.04      873.32     10.42 o 
   7   4   5     6498.94     6557.07     45.01 o 
   8   4   5     2346.29     2380.85     22.95 o 
   9   4   5      412.89      388.93     11.13 o 
  10   4   5     3395.55     3372.89     33.39 o 
  11   4   5     3319.62     3207.55     36.34 o 
  12   4   5      667.23      670.17     18.32 o 
  13   4   5      184.16      150.53     13.93 o 
  14   4   5       53.05       24.32     13.15 o 
  15   4   5      576.77      543.51     27.09 o 
  16   4   5       15.43       -9.28     14.59 o 
  17   4   5      307.62      233.77     47.65 o 
   1   5   5    14814.06    15333.85     86.12 o 
   2   5   5     7402.07     7236.68     44.36 o 
   3   5   5      165.27      157.57      5.68 o 
   4   5   5      803.46      682.21     10.16 o 
   5   5   5     2913.66     3094.65     24.89 o 
   6   5   5     6061.54     5833.05     40.76 o 
   7   5   5        2.22        5.36      4.11 o 
   8   5   5       12.06        6.19      4.84 o 
   9   5   5     3095.60     3054.51     33.57 o 
  10   5   5       38.98       24.57      6.11 o 
  11   5   5     1798.64     1661.37     25.34 o 
  12   5   5      251.79      272.28     14.63 o 
  13   5   5        0.28       -4.64      7.49 o 
  14   5   5     1476.48     1486.42     34.25 o 
  15   5   5      232.11      280.45     19.12 o 
  16   5   5        4.54        6.58     15.58 o 
  17   5   5      141.60      217.00     37.47 o 
   0   6   5    23843.39    24978.73    228.97 o 
   1   6   5     1288.81     1673.18     30.55 o 
   2   6   5     2279.45     2370.68     19.33 o 
   3   6   5     8007.50     7926.26     59.60 o 
   4   6   5      102.54       86.90      4.81 o 
   5   6   5    16974.31    16251.48     89.34 o 
   6   6   5     7969.62     7623.31     51.00 o 
   7   6   5      909.21      928.17     15.52 o 
   8   6   5      886.59      867.47     15.64 o 
   9   6   5      412.54      441.82     12.34 o 
  10   6   5       12.60       -0.51      7.88 o 
  11   6   5       85.24       98.34      9.30 o 
  12   6   5     3232.84     3277.39     41.87 o 
  13   6   5     3299.15     3018.71     42.66 o 
  14   6   5      727.56      675.71     23.60 o 
  15   6   5       84.97       96.64     15.07 o 
  16   6   5      136.92      158.18     20.60 o 
  17   6   5       14.68       30.72     28.43 o 
   1   7   5      179.10      171.30      5.66 o 
   2   7   5     1892.81     1894.51     21.50 o 
   3   7   5      970.87      939.86     11.62 o 
   4   7   5        1.66       -3.68      3.68 o 
   5   7   5       64.76      100.29      5.28 o 
   6   7   5       39.11       28.42      4.27 o 
   7   7   5      913.61      896.24     14.37 o 
   8   7   5      197.96      188.74      8.82 o 
   9   7   5      883.73      898.02     17.18 o 
  10   7   5       31.33       19.91      6.70 o 
  11   7   5      322.38      323.44     12.89 o 
  12   7   5       80.45       66.16     10.34 o 
  13   7   5       89.25       86.52     11.80 o 
  14   7   5        9.59       15.43      9.84 o 
  15   7   5       40.70       25.99     12.99 o 
  16   7   5      241.21      251.77     23.25 o 
  17   7   5       95.35      122.29     34.94 o 
   0   8   5    16377.47    16612.32    162.65 o 
   1   8   5     9274.82    10029.16     68.52 o 
   2   8   5        6.02       11.86      3.67 o 
   3   8   5     8254.27     8432.95     58.14 o 
   4   8   5        3.41        3.80      4.16 o 
   5   8   5     3854.59     3780.45     32.59 o 
   6   8   5     1307.16     1351.94     18.77 o 
   7   8   5     2621.99     2556.66     25.67 o 
   8   8   5     6389.82     6182.43     51.24 o 
   9   8   5       77.16       58.46      7.63 o 
  10   8   5      405.44      438.40     14.50 o 
  11   8   5     2070.48     1993.52     29.51 o 
  12   8   5       46.84       48.10     11.51 o 
  13   8   5      486.80      453.51     24.22 o 
  14   8   5      171.63      178.66     14.70 o 
  15   8   5      106.59       89.32     13.38 o 
  16   8   5        1.28       -5.18     16.01 o 
   1   9   5     4903.56     5204.00     38.89 o 
   2   9   5      632.66      675.71     11.74 o 
   3   9   5     7738.12     7420.45     53.58 o 
   4   9   5      562.75      637.20     14.10 o 
   5   9   5       36.01       58.22      7.83 o 
   6   9   5     4088.70     4011.31     34.20 o 
   7   9   5     1425.75     1421.18     20.95 o 
   8   9   5     1022.33     1001.02     18.43 o 
   9   9   5      441.88      404.94     13.02 o 
  10   9   5      347.69      353.33     20.20 o 
  11   9   5     1885.92     1856.77     35.79 o 
  12   9   5       51.62       53.06     11.18 o 
  13   9   5      157.61      156.61     13.63 o 
  14   9   5      982.08     1087.81     55.57 o 
  15   9   5       20.22       24.52     13.24 o 
  16   9   5       58.35      125.67     33.86 o 
   0  10   5      187.13      195.18     13.40 o 
   1  10   5        5.92        3.97      4.03 o 
   2  10   5     1931.95     1916.59     24.75 o 
   3  10   5     3092.66     3088.54     34.76 o 
   4  10   5      363.19      352.45     11.79 o 
   5  10   5     1330.78     1237.28     20.15 o 
   6  10   5      110.68       99.22      7.79 o 
   7  10   5      776.15      758.61     16.24 o 
   8  10   5      762.18      711.65     15.26 o 
   9  10   5       19.97       20.77      7.28 o 
  10  10   5     1661.63     1536.84     30.02 o 
  11  10   5      438.56      383.49     17.17 o 
  12  10   5       25.73        5.99      9.74 o 
  13  10   5      447.69      479.96     27.51 o 
  14  10   5        1.36        1.14     10.71 o 
  15  10   5      706.45      686.96     27.82 o 
   1  11   5     4103.48     4053.65     36.25 o 
   2  11   5     1236.55     1202.71     18.50 o 
   3  11   5     2153.31     2168.84     36.05 o 
   4  11   5       10.15       13.61      7.21 o 
   5  11   5       28.10       16.67      6.39 o 
   6  11   5     1512.39     1618.61     27.79 o 
   7  11   5      656.13      683.27     16.31 o 
   8  11   5      651.28      582.43     17.03 o 
   9  11   5     5705.71     5645.58     51.87 o 
  10  11   5      736.20      703.06     19.66 o 
  11  11   5     3068.07     3135.85     45.60 o 
  12  11   5      186.44      166.77     14.40 o 
  13  11   5      148.73      162.71     16.22 o 
  14  11   5      328.40      307.54     20.77 o 
  15  11   5       93.96       59.25     21.62 o 
   0  12   5       60.37       41.55      7.87 o 
   1  12   5       11.59        6.18      5.72 o 
   2  12   5     1915.23     1916.72     23.59 o 
   3  12   5      388.68      428.81     13.45 o 
   4  12   5      844.29      819.51     17.67 o 
   5  12   5       19.17       27.15      8.30 o 
   6  12   5       52.71       22.71      8.48 o 
   7  12   5      255.70      281.26     12.69 o 
   8  12   5      197.61      190.33     10.87 o 
   9  12   5      232.65      225.39     13.26 o 
  10  12   5     1174.16     1237.41     28.52 o 
  11  12   5        8.50       11.98     10.24 o 
  12  12   5      155.31      179.71     15.17 o 
  13  12   5        2.68       19.30     10.21 o 
  14  12   5      201.17      205.29     24.82 o 
   1  13   5     2571.66     2581.87     28.77 o 
   2  13   5       58.81       66.58      7.94 o 
   3  13   5        6.37        0.80      6.63 o 
   4  13   5     1615.09     1611.97     35.08 o 
   5  13   5       70.89       89.68     10.46 o 
   6  13   5      103.31      112.45     11.54 o 
   7  13   5      864.88      867.00     20.60 o 
   8  13   5     1394.87     1355.39     28.68 o 
   9  13   5     1908.14     1953.67     35.33 o 
  10  13   5      394.80      382.09     18.05 o 
  11  13   5      414.18      419.58     19.56 o 
  12  13   5      140.51      110.30     13.76 o 
  13  13   5      342.35      342.38     24.91 o 
   0  14   5        0.02        4.21      9.58 o 
   1  14   5        3.89       -3.80      6.56 o 
   2  14   5      171.21      176.30     14.41 o 
   3  14   5      402.02      382.81     15.37 o 
   4  14   5       25.55       35.14      9.29 o 
   5  14   5      824.06      740.51     21.40 o 
   6  14   5       26.43       10.43      9.11 o 
   7  14   5       51.21       50.19     10.82 o 
   8  14   5      228.41      216.07     21.07 o 
   9  14   5       13.54       17.83     13.55 o 
  10  14   5        0.25       -6.69      9.76 o 
  11  14   5       18.47        9.97     10.97 o 
  12  14   5        2.37        8.68     13.83 o 
  13  14   5      558.87      560.03     50.54 o 
   1  15   5     1137.78     1129.11     27.37 o 
   2  15   5       86.84       94.88      9.74 o 
   3  15   5      856.81      892.45     23.09 o 
   4  15   5     2636.71     2672.34     39.84 o 
   5  15   5      201.29      186.16     13.70 o 
   6  15   5       20.21       10.97      9.88 o 
   7  15   5      688.67      733.82     23.06 o 
   8  15   5       85.37      108.69     14.80 o 
   9  15   5      443.73      451.48     22.20 o 
  10  15   5       67.51       64.99     14.75 o 
  11  15   5      789.32      765.26     42.23 o 
  12  15   5      200.71      168.37     26.24 o 
   0  16   5      124.87      106.16     18.96 o 
   1  16   5      453.27      414.51     19.06 o 
   2  16   5     1461.59     1593.44     30.46 o 
   3  16   5      234.36      287.06     15.44 o 
   4  16   5       82.45       91.80     12.26 o 
   5  16   5      783.88      805.01     23.76 o 
   6  16   5      128.54       90.92     12.69 o 
   7  16   5      990.80     1015.24     30.60 o 
   8  16   5      272.32      289.86     19.61 o 
   9  16   5      105.44      126.87     18.85 o 
  10  16   5      223.61      263.02     41.93 o 
   1  17   5     1028.83     1035.76     47.33 o 
   2  17   5      265.32      304.58     21.81 o 
   3  17   5        2.56        1.96     10.09 o 
   4  17   5        1.07       -5.94      9.92 o 
   5  17   5      158.78      127.77     13.90 o 
   6  17   5      340.56      345.93     20.77 o 
   7  17   5        7.06       17.28     13.85 o 
   8  17   5        6.37       19.29     15.19 o 
   9  17   5      754.56      753.89     58.32 o 
   0  18   5        2.08      -16.39     21.81 o 
   1  18   5       18.64        0.99     13.14 o 
   2  18   5      747.57      774.11     32.12 o 
   3  18   5     1702.64     1798.25     46.81 o 
   4  18   5       28.17       22.46     13.33 o 
   5  18   5     1755.50     1828.70     58.57 o 
   6  18   5      479.05      475.26     27.16 o 
   7  18   5      284.20      292.42     42.05 o 
   5  19   5        1.76        9.88     23.37 o 
   0   0   6    14225.70    13788.43    154.11 o 
   1   0   6     7755.28     8037.39     66.70 o 
   2   0   6     5492.87     6192.02     61.63 o 
   3   0   6     3467.16     3398.71     33.34 o 
   4   0   6     5677.78     5735.92     51.73 o 
   5   0   6    49104.00    49026.70    481.18 o 
   6   0   6     3983.56     3955.89     56.97 o 
   7   0   6     2886.17     2615.27     31.51 o 
   8   0   6     4935.39     4953.41     51.01 o 
   9   0   6       13.87        9.55     10.59 o 
  10   0   6      620.23      559.17     19.83 o 
  11   0   6        9.37        3.31     11.96 o 
  12   0   6     2489.95     2660.28     59.74 o 
  13   0   6     5902.94     6246.76    106.63 o 
  14   0   6      124.30       98.88     19.83 o 
  15   0   6     2109.00     2541.57    112.96 o 
  16   0   6      170.98      212.77     26.99 o 
  17   0   6       53.61       52.05     28.43 o 
   1   1   6     1507.55     1789.22     15.17 o 
   2   1   6     4507.19     4305.54     27.95 o 
   3   1   6    11195.31    10944.42     63.19 o 
   4   1   6       45.93       46.90      3.23 o 
   5   1   6     2059.56     2116.40     17.90 o 
   6   1   6       90.72      105.92      4.78 o 
   7   1   6      744.95      717.16     10.84 o 
   8   1   6       14.83       12.63      3.85 o 
   9   1   6     2676.25     2673.15     24.66 o 
  10   1   6      428.78      439.24     14.06 o 
  11   1   6      439.29      461.86     15.80 o 
  12   1   6      523.52      483.80     21.23 o 
  13   1   6      370.75      344.90     17.96 o 
  14   1   6        0.23       -2.46     10.89 o 
  15   1   6       41.69       31.87     13.01 o 
  16   1   6        5.92       17.94     12.83 o 
  17   1   6       41.92       42.14     20.65 o 
   0   2   6      154.68      222.04     12.46 o 
   1   2   6     6381.83     6436.16     39.19 o 
   2   2   6      701.24      815.05     10.12 o 
   3   2   6     6139.48     6250.34     42.25 o 
   4   2   6     3045.63     3297.75     24.04 o 
   5   2   6     7333.74     7644.87     47.51 o 
   6   2   6      293.07      286.85      7.57 o 
   7   2   6    10176.81    10135.86     62.44 o 
   8   2   6      825.11      778.40     12.29 o 
   9   2   6      162.83      171.79      7.81 o 
  10   2   6       32.78       26.02      5.83 o 
  11   2   6     1289.81     1321.25     22.01 o 
  12   2   6     2399.94     2354.93     39.76 o 
  13   2   6     1539.26     1544.96     32.96 o 
  14   2   6       13.01        0.73     10.57 o 
  15   2   6     3150.08     3372.99     70.36 o 
  16   2   6      490.12      497.12     22.98 o 
  17   2   6      545.52      534.96     48.07 o 
  18   2   6       45.69       42.05     29.88 o 
   1   3   6      604.53      561.09      7.71 o 
   2   3   6     6945.93     7082.51     46.98 o 
   3   3   6      402.60      294.85      6.79 o 
   4   3   6        8.00       21.72      6.29 o 
   5   3   6       90.42       74.95      4.08 o 
   6   3   6      171.99      159.33      5.66 o 
   7   3   6    10255.19    10170.78     72.11 o 
   8   3   6      695.12      635.03     13.93 o 
   9   3   6       92.12       62.14      6.36 o 
  10   3   6      272.66      284.06     10.01 o 
  11   3   6     2351.12     2295.66     27.34 o 
  12   3   6      157.79      175.63     12.08 o 
  13   3   6       44.63       36.31     11.17 o 
  14   3   6      143.93      141.32     16.42 o 
  15   3   6     1106.00     1128.62     39.21 o 
  16   3   6       73.87      110.38     21.27 o 
  17   3   6        7.39       19.40     26.87 o 
   0   4   6     5815.03     6261.15     69.11 o 
   1   4   6     2758.73     2852.54     21.89 o 
   2   4   6     2088.14     1946.57     23.28 o 
   3   4   6     9863.56     9498.74     67.46 o 
   4   4   6      570.47      653.98     18.99 o 
   5   4   6    10503.95    10354.03     62.28 o 
   6   4   6     5192.85     5290.87     44.79 o 
   7   4   6      139.98      157.42      7.39 o 
   8   4   6      100.23       89.88      6.69 o 
   9   4   6      920.86      935.60     16.11 o 
  10   4   6       72.92       84.46      7.48 o 
  11   4   6        6.27       11.85      6.27 o 
  12   4   6       49.19       38.29      8.93 o 
  13   4   6      846.17      869.12     22.79 o 
  14   4   6       24.74       36.40     12.28 o 
  15   4   6     1691.26     1687.70     44.82 o 
  16   4   6       28.66       -0.53     15.19 o 
  17   4   6       11.27       21.09     26.39 o 
   1   5   6    34661.17    35939.50    192.60 o 
   2   5   6       90.10       79.64      4.99 o 
   3   5   6     1868.79     2053.28     21.63 o 
   4   5   6     1961.29     1748.84     17.34 o 
   5   5   6      272.84      253.53     11.68 o 
   6   5   6       19.18       23.97      5.60 o 
   7   5   6     4494.52     4543.84     38.65 o 
   8   5   6        0.38        0.92      5.03 o 
   9   5   6     4163.96     4196.05     38.45 o 
  10   5   6      130.63      122.79     10.79 o 
  11   5   6     3417.75     3438.19     35.82 o 
  12   5   6       26.92       39.02      8.33 o 
  13   5   6      364.87      333.92     15.98 o 
  14   5   6      102.76       60.96     14.86 o 
  15   5   6        1.02      -13.48     13.83 o 
  16   5   6       21.01        0.57     14.65 o 
  17   5   6      491.59      552.31     50.36 o 
   0   6   6     1340.52     1388.85     29.51 o 
   1   6   6     2799.04     3124.33     23.91 o 
   2   6   6      237.06      216.20      5.86 o 
   3   6   6      550.00      582.98      9.74 o 
   4   6   6      240.92      284.75     11.05 o 
   5   6   6        7.08       35.72     14.08 o 
   6   6   6      500.31      497.03     12.71 o 
   7   6   6        9.38        7.17      4.95 o 
   8   6   6       40.27       24.56      6.01 o 
   9   6   6       28.16       29.90      6.60 o 
  10   6   6      855.25      858.60     17.33 o 
  11   6   6      116.32      125.45      9.16 o 
  12   6   6       25.44       44.55      9.93 o 
  13   6   6       22.32       28.27      8.98 o 
  14   6   6        0.00      -10.79     10.79 o 
  15   6   6        5.33       -0.56     13.81 o 
  16   6   6      155.92      210.74     27.27 o 
  17   6   6        8.31      -11.45     26.51 o 
   1   7   6    17007.14    17640.01    126.12 o 
   2   7   6      238.94      249.37     18.17 o 
   3   7   6     7160.22     6854.02     48.67 o 
   4   7   6     4588.55     4417.32     35.15 o 
   5   7   6     1060.47     1084.59     16.18 o 
   6   7   6      327.34      328.58      9.83 o 
   7   7   6      502.31      472.38     12.35 o 
   8   7   6       98.13       62.16      7.10 o 
   9   7   6     9161.72     8907.26     76.55 o 
  10   7   6      118.04      105.90      8.57 o 
  11   7   6     1324.69     1406.47     24.76 o 
  12   7   6      376.80      443.72     15.68 o 
  13   7   6      485.90      451.07     18.19 o 
  14   7   6       31.33       26.93     12.74 o 
  15   7   6        4.72        7.55     12.59 o 
  16   7   6       72.98       68.80     30.48 o 
   0   8   6     3332.12     3502.36     39.07 o 
   1   8   6     1139.93     1113.52     13.83 o 
   2   8   6       27.97       25.46      4.09 o 
   3   8   6     4984.52     5184.97     40.11 o 
   4   8   6        1.97       10.31      5.22 o 
   5   8   6     1175.45     1174.08     18.58 o 
   6   8   6       24.71       36.22      5.73 o 
   7   8   6       64.81       80.33      7.00 o 
   8   8   6       13.71       20.41      6.55 o 
   9   8   6     1441.30     1389.80     22.80 o 
  10   8   6       34.84       46.33      7.71 o 
  11   8   6      205.65      213.50     11.38 o 
  12   8   6        6.77        3.21      9.11 o 
  13   8   6       24.06       17.25     10.05 o 
  14   8   6       32.40       25.86     10.83 o 
  15   8   6      339.47      332.66     21.06 o 
  16   8   6       35.82       35.66     28.68 o 
   1   9   6     1515.56     1629.95     34.12 o 
   2   9   6     4677.16     4822.74     38.74 o 
   3   9   6     4813.52     4879.19     43.71 o 
   4   9   6      557.61      522.54     13.25 o 
   5   9   6      764.74      781.40     15.99 o 
   6   9   6       26.31       29.92      6.02 o 
   7   9   6     1591.98     1559.18     25.62 o 
   8   9   6        1.97       10.51      6.39 o 
   9   9   6     1030.34     1033.51     19.55 o 
  10   9   6        2.35       -5.20      7.06 o 
  11   9   6     1979.31     1900.51     35.69 o 
  12   9   6      271.49      295.75     16.08 o 
  13   9   6       45.53       42.44     11.01 o 
  14   9   6      113.83      110.63     13.90 o 
  15   9   6      371.59      402.00     22.36 o 
  16   9   6       38.87       60.85     28.80 o 
   0  10   6      665.58      667.94     20.61 o 
   1  10   6       50.49       27.19      5.04 o 
   2  10   6        5.02       15.17      5.06 o 
   3  10   6     2989.88     3099.86     33.04 o 
   4  10   6       74.23      111.90      8.05 o 
   5  10   6       27.76       27.56      6.50 o 
   6  10   6        6.12       -3.16      5.50 o 
   7  10   6     1652.17     1730.59     26.20 o 
   8  10   6      320.13      256.12     13.80 o 
   9  10   6       93.22       95.69      9.28 o 
  10  10   6      650.44      718.46     18.00 o 
  11  10   6     1827.93     1900.66     34.36 o 
  12  10   6      222.64      190.11     14.57 o 
  13  10   6       10.97        9.16     10.43 o 
  14  10   6        1.08       -6.70     10.97 o 
  15  10   6      682.60      685.03     32.30 o 
   1  11   6     1052.71     1018.45     18.86 o 
   2  11   6      325.28      289.11     10.82 o 
   3  11   6     1241.06     1221.12     20.41 o 
   4  11   6      231.16      214.52     10.09 o 
   5  11   6      358.65      358.98     12.43 o 
   6  11   6     1142.14     1177.97     27.34 o 
   7  11   6     1243.69     1262.04     23.16 o 
   8  11   6      241.05      227.56     12.05 o 
   9  11   6     1379.49     1354.12     23.30 o 
  10  11   6       34.32       31.95      8.54 o 
  11  11   6       12.34       16.53     10.37 o 
  12  11   6       16.03       14.52     10.73 o 
  13  11   6        5.31       18.56     11.19 o 
  14  11   6       29.30       29.85     14.25 o 
  15  11   6        0.02        4.90     18.56 o 
   0  12   6     1357.56     1256.71     24.60 o 
   1  12   6      172.46      162.87      9.43 o 
   2  12   6        1.22       -5.19      6.00 o 
   3  12   6     1127.00     1134.34     20.42 o 
   4  12   6      352.71      329.22     12.29 o 
   5  12   6     7971.02     7969.37     75.37 o 
   6  12   6       15.49       11.81      8.28 o 
   7  12   6      579.52      571.71     18.34 o 
   8  12   6       50.54       67.18     12.56 o 
   9  12   6        3.12       -7.09      8.21 o 
  10  12   6      134.44      133.37     13.22 o 
  11  12   6       45.51       35.12     10.97 o 
  12  12   6       24.79       13.30     14.84 o 
  13  12   6     2423.33     2433.42     43.32 o 
  14  12   6        1.09       -3.44     16.21 o 
   1  13   6       29.12       14.69      6.83 o 
   2  13   6        5.58        9.42      6.57 o 
   3  13   6      508.70      503.41     16.26 o 
   4  13   6       19.77       14.89      8.39 o 
   5  13   6      317.20      241.04     14.20 o 
   6  13   6      109.66      100.19     11.35 o 
   7  13   6        0.03       11.56      8.37 o 
   8  13   6        2.03        8.95      8.52 o 
   9  13   6      342.28      374.39     17.80 o 
  10  13   6        2.26        2.01     10.91 o 
  11  13   6       43.53       56.77     13.68 o 
  12  13   6        4.74       15.10     12.77 o 
  13  13   6      268.77      280.52     30.18 o 
   0  14   6      254.33      247.59     20.65 o 
   1  14   6     2210.03     2309.50     34.29 o 
   2  14   6       32.48       38.90      8.31 o 
   3  14   6     2127.04     1970.32     29.09 o 
   4  14   6      160.22      163.47     12.53 o 
   5  14   6     2527.22     2528.15     38.33 o 
   6  14   6       67.37       66.94     11.26 o 
   7  14   6     2919.08     3015.88     39.63 o 
   8  14   6      302.87      300.75     16.65 o 
   9  14   6       36.73       24.60     10.42 o 
  10  14   6        3.41        4.13     12.07 o 
  11  14   6      181.27      196.23     23.08 o 
  12  14   6      164.38      170.73     38.19 o 
   1  15   6      236.81      230.13     18.85 o 
   2  15   6       11.18       -2.92      9.51 o 
   3  15   6      242.10      268.29     14.74 o 
   4  15   6      282.09      283.88     15.34 o 
   5  15   6       40.55       35.38     10.31 o 
   6  15   6        0.94       -3.92      9.69 o 
   7  15   6     1086.89     1081.67     27.49 o 
   8  15   6       25.51       23.09     10.54 o 
   9  15   6        8.90       -2.15     11.51 o 
  10  15   6       16.24        7.90     25.57 o 
  11  15   6      210.34      198.80     40.00 o 
   0  16   6       92.55       80.07     18.01 o 
   1  16   6      111.47       99.29     13.34 o 
   2  16   6      281.91      309.79     21.05 o 
   3  16   6      661.12      646.04     24.11 o 
   4  16   6       28.96       10.79     10.32 o 
   5  16   6     1933.05     2014.55     36.56 o 
   6  16   6      212.18      249.97     16.32 o 
   7  16   6      253.37      232.02     16.20 o 
   8  16   6      160.35      157.90     16.49 o 
   9  16   6        0.12       -8.58     13.36 o 
  10  16   6        6.46       15.30     26.27 o 
   1  17   6     1767.92     1878.39     53.93 o 
   2  17   6       88.22      107.55     17.01 o 
   3  17   6       48.57       22.90     14.42 o 
   4  17   6        0.33      -10.36     11.55 o 
   5  17   6       20.65       18.13     11.53 o 
   6  17   6       31.47       26.79     11.84 o 
   7  17   6      348.34      342.54     29.54 o 
   8  17   6      163.66      155.19     25.17 o 
   9  17   6      482.85      534.36     52.65 o 
   0  18   6       28.24        7.11     24.58 o 
   1  18   6       26.95       15.59     14.52 o 
   2  18   6      386.01      383.59     25.21 o 
   3  18   6        0.99        5.92     14.37 o 
   4  18   6       26.08       58.12     20.25 o 
   5  18   6      219.66      164.83     25.17 o 
   6  18   6       23.47       36.94     23.31 o 
   7  18   6        9.03       26.75     27.83 o 
   2  19   6       29.73       30.97     26.99 o 
   3  19   6      223.39      198.92     36.75 o 
   1   1   7    14099.64    14320.76     86.07 o 
   2   1   7     8861.12     9472.13     55.74 o 
   3   1   7     9971.19     9992.72     55.42 o 
   4   1   7      851.22      769.36     11.33 o 
   5   1   7     1612.78     1661.89     15.65 o 
   6   1   7     4893.78     4976.97     44.67 o 
   7   1   7     3742.19     3815.84     29.40 o 
   8   1   7       93.16       79.93      6.68 o 
   9   1   7     6645.88     6630.86     62.18 o 
  10   1   7     1346.45     1295.87     23.40 o 
  11   1   7     3413.21     3439.53     67.13 o 
  12   1   7      673.43      612.07     21.41 o 
  13   1   7      615.78      533.45     24.55 o 
  14   1   7      233.10      236.90     16.92 o 
  15   1   7       84.48       71.38     13.76 o 
  16   1   7        0.18       12.04     12.53 o 
  17   1   7     1127.18     1197.79     47.51 o 
   0   2   7    48141.30    52197.13    449.63 o 
   1   2   7       46.50       60.84      4.87 o 
   2   2   7     1376.17     1398.04     15.64 o 
   3   2   7    16778.17    17437.20    105.16 o 
   4   2   7        1.60        4.40      2.93 o 
   5   2   7     9431.33     9467.21     53.84 o 
   6   2   7     1456.16     1474.72     17.25 o 
   7   2   7     1067.71     1000.73     18.25 o 
   8   2   7       42.18       42.36      6.19 o 
   9   2   7     1706.41     1692.41     30.73 o 
  10   2   7       39.37       53.67      9.64 o 
  11   2   7      345.80      407.90     15.24 o 
  12   2   7       30.99        5.65      9.40 o 
  13   2   7     1992.03     1919.15     37.63 o 
  14   2   7      163.12      113.53     14.67 o 
  15   2   7      662.00      671.48     25.42 o 
  16   2   7       24.31       16.85     13.51 o 
  17   2   7      709.14      769.43     57.59 o 
   1   3   7     1998.24     1941.94     17.03 o 
   2   3   7      868.67     1013.80     12.69 o 
   3   3   7     8798.15     9040.80     59.08 o 
   4   3   7       36.69       27.40      3.49 o 
   5   3   7        1.44        4.89      4.99 o 
   6   3   7     1384.16     1419.44     17.05 o 
   7   3   7     3330.29     3321.65     33.31 o 
   8   3   7     3285.12     3062.81     33.37 o 
   9   3   7     2673.65     2657.86     30.76 o 
  10   3   7     1573.64     1512.14     22.84 o 
  11   3   7     1990.27     2061.42     29.72 o 
  12   3   7      507.18      503.14     17.84 o 
  13   3   7      567.47      597.30     22.41 o 
  14   3   7       64.77       89.60     13.73 o 
  15   3   7      292.35      325.08     20.04 o 
  16   3   7      230.49      215.31     22.36 o 
  17   3   7      126.54      144.70     33.37 o 
   0   4   7      179.40      140.72     14.75 o 
   1   4   7     1695.04     1535.05     14.20 o 
   2   4   7      996.71     1068.74     14.04 o 
   3   4   7    13858.98    13957.64     93.55 o 
   4   4   7       45.53       52.52      5.37 o 
   5   4   7     4819.37     4819.01     37.39 o 
   6   4   7     5176.69     5113.34     44.38 o 
   7   4   7    10816.87    10682.63     79.64 o 
   8   4   7      231.75      216.32      9.63 o 
   9   4   7      491.82      509.69     14.35 o 
  10   4   7      228.24      220.01      9.87 o 
  11   4   7     2847.32     2844.80     31.93 o 
  12   4   7      165.79      186.12     12.91 o 
  13   4   7      947.75      871.48     26.75 o 
  14   4   7      287.29      274.26     17.92 o 
  15   4   7     1364.23     1348.63     34.63 o 
  16   4   7       14.16       18.41     16.35 o 
  17   4   7      579.30      713.04     58.20 o 
   1   5   7     5725.15     5721.39     37.53 o 
   2   5   7     4682.33     5050.69     37.27 o 
   3   5   7      788.78      679.75     10.82 o 
   4   5   7     3879.18     3565.41     33.54 o 
   5   5   7     2105.69     2118.09     24.67 o 
   6   5   7     1912.55     1775.32     23.08 o 
   7   5   7     2305.80     2291.82     27.44 o 
   8   5   7        2.25       -4.40      5.75 o 
   9   5   7      968.80     1028.93     19.52 o 
  10   5   7        1.53       -3.91      7.25 o 
  11   5   7       26.76       32.03      7.39 o 
  12   5   7      190.31      194.79     11.87 o 
  13   5   7      402.06      392.83     23.51 o 
  14   5   7      700.21      618.14     23.86 o 
  15   5   7       26.59       10.49     14.60 o 
  16   5   7        0.91        0.46     19.01 o 
  17   5   7      189.17      117.84     34.70 o 
   0   6   7      509.38      651.91     35.15 o 
   1   6   7     2470.22     2392.20     20.35 o 
   2   6   7      622.25      725.11     11.14 o 
   3   6   7     6861.05     7023.73     54.67 o 
   4   6   7     3890.26     4002.91     34.20 o 
   5   6   7     8505.98     8329.99     64.90 o 
   6   6   7       35.34       40.65      7.09 o 
   7   6   7     2500.07     2460.51     29.23 o 
   8   6   7      790.81      741.70     16.44 o 
   9   6   7        4.62       -6.74      6.74 o 
  10   6   7      756.62      670.97     15.76 o 
  11   6   7      269.82      231.09     11.06 o 
  12   6   7     2246.41     2159.66     29.28 o 
  13   6   7     2916.55     2991.42     48.40 o 
  14   6   7       16.33       -3.98     13.76 o 
  15   6   7      625.13      598.72     29.73 o 
  16   6   7       65.16       29.28     25.42 o 
   1   7   7      720.04      692.01     19.41 o 
   2   7   7     5098.38     4987.69     35.12 o 
   3   7   7      393.88      387.76     10.95 o 
   4   7   7       20.66       21.69      5.03 o 
   5   7   7       58.88       65.06      6.04 o 
   6   7   7      214.56      210.22      8.74 o 
   7   7   7      111.17      116.61      8.47 o 
   8   7   7     1764.20     1584.89     24.25 o 
   9   7   7      944.75      903.51     19.30 o 
  10   7   7      336.63      293.84     11.70 o 
  11   7   7      104.34      117.87      9.65 o 
  12   7   7      236.07      241.95     12.87 o 
  13   7   7       21.60       26.03      9.17 o 
  14   7   7      842.55      894.50     34.01 o 
  15   7   7       38.48       71.18     17.86 o 
  16   7   7      235.39      282.42     40.97 o 
   0   8   7     1028.67     1025.23     54.59 o 
   1   8   7     9677.11     9556.13     60.10 o 
   2   8   7     1441.55     1575.90     30.54 o 
   3   8   7     2225.03     2264.99     26.25 o 
   4   8   7      345.92      352.03     11.14 o 
   5   8   7     2705.86     2803.56     34.40 o 
   6   8   7      873.93      850.33     15.78 o 
   7   8   7     7483.52     7260.53     56.85 o 
   8   8   7       24.36       11.08      6.38 o 
   9   8   7        6.65       -1.30      7.05 o 
  10   8   7      154.96      131.58     10.61 o 
  11   8   7     1736.68     1694.04     26.18 o 
  12   8   7       96.90       84.88      9.89 o 
  13   8   7     1221.80     1233.35     28.74 o 
  14   8   7        1.63        4.41     12.51 o 
  15   8   7      931.02      885.20     44.25 o 
  16   8   7       21.58        3.61     26.39 o 
   1   9   7     4063.66     4111.70     32.17 o 
   2   9   7        0.72       10.28      5.38 o 
   3   9   7     1415.65     1396.94     20.70 o 
   4   9   7        5.14        3.95      5.74 o 
   5   9   7      529.26      526.65     12.95 o 
   6   9   7       16.01       22.10      7.23 o 
   7   9   7     2951.74     2897.69     37.58 o 
   8   9   7       22.07        5.01      6.95 o 
   9   9   7     1135.54      937.90     28.40 o 
  10   9   7      445.27      421.24     16.87 o 
  11   9   7     1390.04     1416.64     24.39 o 
  12   9   7       94.75      101.58     12.35 o 
  13   9   7      465.22      563.79     21.45 o 
  14   9   7       13.61        1.52     11.74 o 
  15   9   7      243.28      287.60     42.05 o 
   0  10   7     5800.13     5942.32     70.05 o 
   1  10   7      395.54      509.86     35.99 o 
   2  10   7        0.19        4.51      5.74 o 
   3  10   7     4089.28     4051.27     39.89 o 
   4  10   7      285.89      255.21     10.40 o 
   5  10   7     2348.81     2333.55     29.28 o 
   6  10   7      938.34      941.07     17.50 o 
   7  10   7      282.10      275.60     12.02 o 
   8  10   7        0.58       -0.02      6.85 o 
   9  10   7      516.46      494.16     16.45 o 
  10  10   7      188.27      173.69     12.22 o 
  11  10   7      424.66      435.53     16.60 o 
  12  10   7       60.68       79.36     14.43 o 
  13  10   7      442.86      466.18     23.88 o 
  14  10   7        6.88        1.69     12.79 o 
  15  10   7      480.63      501.95     34.42 o 
   1  11   7     6766.14     6829.54     57.70 o 
   2  11   7      228.13      199.64      9.86 o 
   3  11   7      452.34      480.82     14.05 o 
   4  11   7      333.40      335.52     12.15 o 
   5  11   7       56.13       47.82      7.86 o 
   6  11   7        1.95       -1.04      6.79 o 
   7  11   7     1447.74     1325.10     32.91 o 
   8  11   7      434.89      395.04     14.79 o 
   9  11   7     2631.28     2719.03     40.44 o 
  10  11   7       10.08        5.08      8.04 o 
  11  11   7     1085.12     1114.18     27.92 o 
  12  11   7        0.40       -8.72     11.91 o 
  13  11   7      243.57      182.86     18.57 o 
  14  11   7       58.70       83.89     23.22 o 
   0  12   7     2969.60     3292.09     64.36 o 
   1  12   7        4.30        5.91      6.28 o 
   2  12   7      585.11      544.35     15.01 o 
   3  12   7      318.53      319.10     12.30 o 
   4  12   7      100.31      126.40      9.86 o 
   5  12   7       13.66       21.22      7.34 o 
   6  12   7        1.44       -4.24      7.49 o 
   7  12   7       60.59       53.92     13.26 o 
   8  12   7      132.63      128.48     11.37 o 
   9  12   7      355.09      344.96     14.84 o 
  10  12   7      409.25      338.97     17.13 o 
  11  12   7      328.85      367.74     20.34 o 
  12  12   7       79.47       69.60     14.65 o 
  13  12   7        8.90       -7.28     18.62 o 
   1  13   7     1112.28     1190.29     34.43 o 
   2  13   7       48.04       66.51      8.55 o 
   3  13   7      906.31      895.52     19.63 o 
   4  13   7       24.30       20.89      7.86 o 
   5  13   7      142.67      129.04     11.81 o 
   6  13   7      108.00      121.92     10.80 o 
   7  13   7      672.98      689.84     19.08 o 
   8  13   7       69.10       58.62     10.24 o 
   9  13   7      979.89     1001.73     26.75 o 
  10  13   7      239.78      274.30     16.82 o 
  11  13   7      592.76      577.00     24.69 o 
  12  13   7       72.46       34.81     20.54 o 
  13  13   7        7.53      -10.00     27.83 o 
   0  14   7     1281.10     1342.99     42.33 o 
   1  14   7       23.28       24.80     10.11 o 
   2  14   7      540.65      487.03     17.59 o 
   3  14   7       84.62      101.15     10.26 o 
   4  14   7      290.86      287.26     15.34 o 
   5  14   7      289.66      293.40     16.99 o 
   6  14   7       39.15       37.42     10.49 o 
   7  14   7       45.91       69.04     10.63 o 
   8  14   7        0.07       -3.60      8.57 o 
   9  14   7       19.47       15.58     11.02 o 
  10  14   7       14.16       15.73     12.71 o 
  11  14   7        1.83        5.48     21.68 o 
  12  14   7       51.79       60.97     30.72 o 
   1  15   7      383.04      433.63     30.42 o 
   2  15   7        4.90       12.14     10.30 o 
   3  15   7     1059.71     1010.78     28.01 o 
   4  15   7      309.73      244.52     14.84 o 
   5  15   7       64.10       46.66     10.91 o 
   6  15   7      766.90      786.43     24.89 o 
   7  15   7      490.06      503.50     26.90 o 
   8  15   7       61.20       39.23     11.80 o 
   9  15   7      277.57      264.33     17.77 o 
  10  15   7       53.30       33.23     18.52 o 
  11  15   7      612.33      625.21     54.94 o 
   0  16   7       17.81       -2.49     32.17 o 
   1  16   7       30.69       32.94     11.65 o 
   2  16   7       13.07        9.47     13.09 o 
   3  16   7      138.10      177.39     20.78 o 
   4  16   7      309.81      318.18     19.11 o 
   5  16   7      784.13      813.93     27.54 o 
   6  16   7      518.68      524.25     20.85 o 
   7  16   7      154.73      166.12     15.01 o 
   8  16   7       85.15       92.07     15.51 o 
   9  16   7        6.62        9.48     19.04 o 
  10  16   7      136.79      171.57     38.56 o 
   1  17   7     1062.45     1112.65     37.76 o 
   2  17   7       21.81       29.23     14.22 o 
   3  17   7       57.64       67.12     16.53 o 
   4  17   7      246.36      278.19     22.81 o 
   5  17   7        1.22       17.35     13.01 o 
   6  17   7      277.04      293.95     23.29 o 
   7  17   7      192.30      186.18     30.71 o 
   8  17   7        5.64        3.11     17.92 o 
   0  18   7       51.43       60.24     26.15 o 
   1  18   7        3.92        4.68     14.31 o 
   2  18   7       75.44       79.88     28.56 o 
   3  18   7      892.16      918.11     60.48 o 
   4  18   7        1.96       -6.99     24.58 o 
   5  18   7     1213.39     1245.71     72.05 o 
   6  18   7        2.44      -12.71     18.32 o 
   1  19   7       37.04       47.35     28.92 o 
   2  19   7       59.96       61.93     29.16 o 
   3  19   7      103.18      123.02     33.74 o 
   0   0   8    14482.95    16261.90    183.26 o 
   1   0   8     3347.49     3953.29     38.87 o 
   2   0   8      599.43      711.05     16.16 o 
   3   0   8     8336.71     8181.56     71.12 o 
   4   0   8       46.98       88.03      6.09 o 
   5   0   8    14432.66    14597.96    119.94 o 
   6   0   8    13955.17    13499.32    156.60 o 
   7   0   8     3497.39     3359.15     46.93 o 
   8   0   8      344.55      395.08     54.30 o 
   9   0   8      469.80      401.63     17.30 o 
  10   0   8     2334.36     2345.26    113.20 o 
  11   0   8     1166.41     1028.99     36.96 o 
  12   0   8     4095.39     4195.98    139.04 o 
  13   0   8     1533.70     1618.04     49.23 o 
  14   0   8      302.32      317.21     46.63 o 
  15   0   8     1554.65     1540.04     52.20 o 
  16   0   8       46.38       47.81     20.84 o 
  17   0   8       27.38       17.35     27.83 o 
   1   1   8      609.82      626.73      9.78 o 
   2   1   8     8689.56     9076.99     54.51 o 
   3   1   8      897.16      818.10      9.37 o 
   4   1   8     6217.01     6339.73     43.82 o 
   5   1   8      125.59      129.88      6.16 o 
   6   1   8     1266.46     1146.49     15.61 o 
   7   1   8       20.96       20.51      5.13 o 
   8   1   8        0.15       -5.59      5.59 o 
   9   1   8       74.79       58.61      7.83 o 
  10   1   8        0.86       -6.11      6.11 o 
  11   1   8        0.73        1.69      8.43 o 
  12   1   8        0.36       -8.85      8.85 o 
  13   1   8       27.07       15.87     10.93 o 
  14   1   8      340.89      351.52     19.69 o 
  15   1   8       38.54       37.35     13.43 o 
  16   1   8      106.14      103.97     16.44 o 
  17   1   8      157.40      160.46     26.09 o 
   0   2   8     9117.86     9025.42     76.77 o 
   1   2   8     2800.56     3101.75     23.09 o 
   2   2   8      350.76      373.46      6.53 o 
   3   2   8     9354.77     9488.71     62.16 o 
   4   2   8       57.90       57.67      4.78 o 
   5   2   8    18322.51    18174.12    111.71 o 
   6   2   8     1117.07     1014.70     14.68 o 
   7   2   8     1640.40     1620.94     19.38 o 
   8   2   8     3808.27     3842.74     37.85 o 
   9   2   8      154.18      151.52     10.97 o 
  10   2   8      618.47      567.70     17.32 o 
  11   2   8      218.15      212.68     14.66 o 
  12   2   8      867.38      894.87     25.91 o 
  13   2   8     1627.15     1620.42     61.56 o 
  14   2   8      126.97      144.14     15.27 o 
  15   2   8     1243.75     1255.63     33.50 o 
  16   2   8       25.80       12.57     13.64 o 
  17   2   8      187.85      213.22     26.92 o 
   1   3   8     7897.98     8579.27     49.41 o 
   2   3   8      322.06      318.79      7.97 o 
   3   3   8      544.54      594.94     10.17 o 
   4   3   8      142.28      167.15      6.12 o 
   5   3   8     1029.26      961.21     14.10 o 
   6   3   8     5134.00     4869.14     38.72 o 
   7   3   8      346.73      383.71     11.64 o 
   8   3   8     1813.91     1789.08     38.68 o 
   9   3   8     2310.54     2187.96     27.90 o 
  10   3   8      557.03      584.27     26.17 o 
  11   3   8      627.56      613.27     18.62 o 
  12   3   8      206.18      177.69     14.73 o 
  13   3   8        2.36        6.42     10.83 o 
  14   3   8     1973.20     2139.51     42.30 o 
  15   3   8        1.29       15.50     12.12 o 
  16   3   8      127.10      197.00     25.18 o 
  17   3   8      819.08      845.46     61.81 o 
   0   4   8     2114.21     1815.63     23.27 o 
   1   4   8       87.50       92.23      8.48 o 
   2   4   8     3755.47     3706.80     30.00 o 
   3   4   8      740.26      748.43     11.64 o 
   4   4   8      184.05      170.41      7.48 o 
   5   4   8     3784.59     3685.89     31.61 o 
   6   4   8       12.51        2.29      5.42 o 
   7   4   8      720.76      714.37     16.85 o 
   8   4   8      522.76      597.51     15.05 o 
   9   4   8      454.81      428.47     13.84 o 
  10   4   8     1346.02     1407.23     23.30 o 
  11   4   8      655.79      664.75     31.73 o 
  12   4   8      490.86      492.59     18.19 o 
  13   4   8     1708.16     1708.72     36.31 o 
  14   4   8       39.19       40.50     13.96 o 
  15   4   8      119.44      129.35     15.95 o 
  16   4   8        0.03       15.90     26.87 o 
  17   4   8      176.55      132.78     35.91 o 
   1   5   8    10067.31     9634.72     58.62 o 
   2   5   8     2398.53     2218.89     24.95 o 
   3   5   8     3981.46     4016.83     36.46 o 
   4   5   8        6.76        6.20      4.87 o 
   5   5   8      275.27      265.42      9.48 o 
   6   5   8      314.22      289.24     10.19 o 
   7   5   8     4341.53     4297.67     41.51 o 
   8   5   8     3608.96     3459.35     37.00 o 
   9   5   8     9973.64     9788.25    112.64 o 
  10   5   8      129.54      114.99      9.70 o 
  11   5   8     5355.06     5134.46     57.00 o 
  12   5   8      213.17      202.52     14.02 o 
  13   5   8       35.37       15.37     11.86 o 
  14   5   8       21.65       39.04     13.39 o 
  15   5   8      198.22      201.44     18.12 o 
  16   5   8      192.28      250.13     38.56 o 
   0   6   8      762.33      695.57     21.13 o 
   1   6   8      478.44      486.55      8.92 o 
   2   6   8        0.32       11.68      4.43 o 
   3   6   8       48.91       49.70      5.82 o 
   4   6   8      235.78      235.67      8.34 o 
   5   6   8      204.31      235.46      9.40 o 
   6   6   8      159.44      182.22      9.09 o 
   7   6   8        7.07        7.00      6.05 o 
   8   6   8     1199.08     1193.56     21.02 o 
   9   6   8       10.33        6.74      9.54 o 
  10   6   8        3.38        2.32      7.32 o 
  11   6   8       53.63       40.41      8.93 o 
  12   6   8      267.66      277.38     15.22 o 
  13   6   8        1.39        5.99     10.98 o 
  14   6   8        0.12      -10.62     11.27 o 
  15   6   8       41.71       40.50     16.83 o 
  16   6   8      193.04      175.43     35.91 o 
   1   7   8    13834.64    13918.60     88.94 o 
   2   7   8      248.73      251.36     21.12 o 
   3   7   8     3587.29     3531.26     34.51 o 
   4   7   8      198.60      192.06      8.06 o 
   5   7   8       49.92       32.14      5.48 o 
   6   7   8        0.07        5.84      5.77 o 
   7   7   8     4145.61     3986.60     63.29 o 
   8   7   8     4104.90     3946.29     41.62 o 
   9   7   8     7554.81     7462.26     65.45 o 
  10   7   8        5.84        6.89      7.86 o 
  11   7   8     4774.77     4728.04     50.19 o 
  12   7   8      284.23      278.12     16.11 o 
  13   7   8      430.07      444.87     22.19 o 
  14   7   8      110.93      155.58     20.31 o 
  15   7   8      137.91      126.58     26.33 o 
  16   7   8      526.50      574.84     52.41 o 
   0   8   8       61.06       90.63      8.86 o 
   1   8   8     1296.90     1463.72     23.66 o 
   2   8   8     3147.39     2864.54     30.33 o 
   3   8   8       15.02        6.54      6.73 o 
   4   8   8        8.33        3.60      5.40 o 
   5   8   8      641.71      606.87     16.10 o 
   6   8   8      196.57      171.36      8.99 o 
   7   8   8       70.29       78.67      7.61 o 
   8   8   8       13.28        8.59      7.49 o 
   9   8   8      282.33      273.82     12.57 o 
  10   8   8     1098.59      975.49     21.76 o 
  11   8   8      753.56      796.71     20.52 o 
  12   8   8        1.61       11.85      8.96 o 
  13   8   8      563.74      564.47     23.81 o 
  14   8   8        6.55       -0.34     14.27 o 
  15   8   8        0.89       -1.33     27.71 o 
   1   9   8     8720.59     8687.76     67.32 o 
   2   9   8     2065.05     2130.48     26.23 o 
   3   9   8      513.37      514.75     13.57 o 
   4   9   8      349.39      319.66     11.25 o 
   5   9   8       99.96       96.82      7.74 o 
   6   9   8      276.54      230.39     10.02 o 
   7   9   8      484.36      502.20     13.19 o 
   8   9   8       66.19       64.07      9.10 o 
   9   9   8     3036.44     2870.01     36.63 o 
  10   9   8      319.04      339.90     14.68 o 
  11   9   8      992.91      941.24     25.06 o 
  12   9   8      313.65      347.49     15.74 o 
  13   9   8      302.28      288.66     19.46 o 
  14   9   8       30.59       21.74     16.81 o 
  15   9   8       21.65       43.98     29.76 o 
   0  10   8      655.46      801.39     23.04 o 
   1  10   8      544.93      675.42     16.99 o 
   2  10   8     1812.67     1737.45     24.02 o 
   3  10   8     1328.16     1262.03     20.72 o 
   4  10   8      301.43      296.44     11.42 o 
   5  10   8     2573.93     2550.82     29.26 o 
   6  10   8        1.12       -2.21      6.00 o 
   7  10   8      430.28      409.14     14.33 o 
   8  10   8      253.11      206.21     11.84 o 
   9  10   8      130.72      125.94     11.17 o 
  10  10   8      917.64      878.38     21.72 o 
  11  10   8       25.26       34.55      9.89 o 
  12  10   8     1065.62     1143.50     28.33 o 
  13  10   8     1103.05     1080.49     33.06 o 
  14  10   8      285.66      331.46     44.10 o 
   1  11   8     1813.92     1829.10     28.44 o 
   2  11   8     1980.28     2000.46     26.88 o 
   3  11   8      907.52      912.57     26.97 o 
   4  11   8     3033.05     2922.18     34.52 o 
   5  11   8       65.90       57.90      8.42 o 
   6  11   8      116.08      109.68      8.86 o 
   7  11   8       37.68       36.25      8.37 o 
   8  11   8       24.44       21.87     11.55 o 
   9  11   8      994.67      985.68     22.43 o 
  10  11   8       76.48       94.66     11.36 o 
  11  11   8      480.53      457.70     16.48 o 
  12  11   8      209.30      181.01     15.89 o 
  13  11   8      239.14      211.50     50.24 o 
  14  11   8       14.30       20.74     25.84 o 
   0  12   8      312.86      319.68     28.25 o 
   1  12   8      463.76      458.51     18.02 o 
   2  12   8      403.59      375.03     14.95 o 
   3  12   8     4755.19     4924.33     48.58 o 
   4  12   8      101.64      100.24      9.89 o 
   5  12   8     2882.15     2867.17     35.51 o 
   6  12   8     1946.20     1908.93     29.55 o 
   7  12   8     1933.05     1915.45     35.67 o 
   8  12   8      186.23      192.67     12.56 o 
   9  12   8       34.33       19.89      9.41 o 
  10  12   8       57.30       58.68     10.71 o 
  11  12   8      247.54      239.84     16.89 o 
  12  12   8      314.04      363.34     21.69 o 
  13  12   8      954.66      926.78     44.92 o 
   1  13   8        0.41        5.85      9.14 o 
   2  13   8      177.79      160.02     12.02 o 
   3  13   8       82.26       62.84     15.92 o 
   4  13   8      620.90      609.43     17.56 o 
   5  13   8        7.36        3.74      8.85 o 
   6  13   8       84.58       73.43     10.33 o 
   7  13   8        3.82        9.22      8.56 o 
   8  13   8      135.96      171.37     15.03 o 
   9  13   8       74.56       43.81     10.38 o 
  10  13   8       10.37       15.25     10.90 o 
  11  13   8       23.24       37.22     12.54 o 
  12  13   8        4.68       11.93     26.03 o 
   0  14   8     1533.36     1632.79     47.91 o 
   1  14   8       41.31       15.85     10.01 o 
   2  14   8     1171.00     1166.81     38.43 o 
   3  14   8     4541.50     4706.58     54.64 o 
   4  14   8      130.92      106.80     13.73 o 
   5  14   8     3517.41     3524.37     47.24 o 
   6  14   8      605.13      597.82     19.29 o 
   7  14   8     1406.23     1361.93     27.21 o 
   8  14   8      599.99      618.45     25.35 o 
   9  14   8        8.16       -2.14     10.33 o 
  10  14   8       16.83       20.39     11.48 o 
  11  14   8      230.78      236.52     41.33 o 
   1  15   8      632.44      723.27     30.47 o 
   2  15   8       89.53       93.32     13.66 o 
   3  15   8      726.84      879.58     45.20 o 
   4  15   8      125.41      142.66     15.11 o 
   5  15   8      220.54      241.91     21.84 o 
   6  15   8      544.15      576.21     19.16 o 
   7  15   8       43.85       42.08     10.60 o 
   8  15   8      692.11      806.87     22.87 o 
   9  15   8      592.76      564.85     25.65 o 
  10  15   8       60.44       81.03     23.00 o 
   0  16   8      319.69      267.57     25.66 o 
   1  16   8        0.78       -3.13     10.35 o 
   2  16   8       35.02       16.97     11.47 o 
   3  16   8      223.64      245.38     21.22 o 
   4  16   8        7.06       12.69     14.18 o 
   5  16   8      915.11      946.84     39.11 o 
   6  16   8       10.87        4.64     11.17 o 
   7  16   8      338.17      313.50     18.40 o 
   8  16   8        3.07        7.80     15.09 o 
   9  16   8       65.28       67.64     17.66 o 
   1  17   8      366.98      389.38     29.62 o 
   2  17   8       68.49       61.09     15.74 o 
   3  17   8      421.21      449.61     53.60 o 
   4  17   8      226.92      236.28     22.15 o 
   5  17   8        0.38       -1.93     21.45 o 
   6  17   8      282.62      320.82     38.01 o 
   7  17   8      219.17      205.06     27.48 o 
   0  18   8       74.69       87.83     28.19 o 
   1  18   8       82.55      131.57     30.97 o 
   2  18   8       23.28        2.77     23.98 o 
   3  18   8       14.73       -1.45     23.62 o 
   4  18   8      139.03      100.73     33.13 o 
   5  18   8        7.64       21.69     27.47 o 
   1   1   9     9188.36     9237.53     56.09 o 
   2   1   9      233.89      260.84      8.46 o 
   3   1   9     4323.30     4322.54     28.83 o 
   4   1   9     2532.03     2497.65     21.82 o 
   5   1   9       68.39       63.51      5.99 o 
   6   1   9     1012.32     1016.46     17.08 o 
   7   1   9     7958.88     7625.38     70.80 o 
   8   1   9     1113.52     1019.08     23.08 o 
   9   1   9      898.30      961.86     20.76 o 
  10   1   9      115.53       85.14     11.40 o 
  11   1   9      601.86      596.58     21.37 o 
  12   1   9       16.51       15.43      9.91 o 
  13   1   9      606.08      624.97     23.66 o 
  14   1   9       87.67       87.44     14.05 o 
  15   1   9      575.44      585.68     25.10 o 
  16   1   9       52.58       66.39     19.68 o 
  17   1   9        5.18       -3.10     18.27 o 
   0   2   9     2098.82     2154.71     26.18 o 
   1   2   9      269.49      159.65      5.27 o 
   2   2   9      194.69      162.69      5.12 o 
   3   2   9      469.43      523.82     10.14 o 
   4   2   9      930.50      876.73     13.52 o 
   5   2   9     2082.27     2046.80     21.64 o 
   6   2   9     1454.75     1484.42     18.52 o 
   7   2   9    12474.97    12674.06     91.83 o 
   8   2   9      825.15      886.46     19.89 o 
   9   2   9       80.61       70.75      9.02 o 
  10   2   9        6.16       17.61      8.64 o 
  11   2   9       64.13       28.39     10.10 o 
  12   2   9      120.40       92.41     12.86 o 
  13   2   9      446.98      405.88     20.36 o 
  14   2   9       18.56       -5.83     11.47 o 
  15   2   9      439.45      493.12     23.51 o 
  16   2   9        8.86       -6.29     17.78 o 
   1   3   9     2798.98     2759.90     22.02 o 
   2   3   9     1209.14     1327.13     15.87 o 
   3   3   9      126.34      175.20      6.54 o 
   4   3   9     3500.71     3332.25     32.12 o 
   5   3   9      899.70      887.26     14.12 o 
   6   3   9      937.23      990.36     20.89 o 
   7   3   9      530.59      555.47     13.96 o 
   8   3   9      434.01      376.01     14.10 o 
   9   3   9     2338.46     2371.09     33.64 o 
  10   3   9      161.56      182.85     12.03 o 
  11   3   9      580.27      601.02     19.46 o 
  12   3   9        3.27       -1.52     14.63 o 
  13   3   9       74.25       78.75     13.79 o 
  14   3   9      317.35      352.88     20.54 o 
  15   3   9        0.66       -7.22     11.61 o 
  16   3   9       22.04       -1.13     17.90 o 
   0   4   9     3435.00     3618.29     38.38 o 
   1   4   9      314.46      418.84     18.64 o 
   2   4   9      920.50      948.62     13.53 o 
   3   4   9     5659.44     5675.43     42.48 o 
   4   4   9       11.03        4.77      4.99 o 
   5   4   9     5240.77     5157.09     41.05 o 
   6   4   9      149.48      125.76      8.07 o 
   7   4   9     1059.37     1085.95     18.93 o 
   8   4   9       11.80       23.68      6.78 o 
   9   4   9      464.90      475.31     16.52 o 
  10   4   9      100.87      115.78     10.92 o 
  11   4   9       99.65       91.97     10.90 o 
  12   4   9      156.75      121.61     13.41 o 
  13   4   9     1369.15     1458.56     34.49 o 
  14   4   9       30.92       31.23     13.65 o 
  15   4   9     1332.03     1519.06     50.90 o 
  16   4   9        0.64      -17.29     17.29 o 
   1   5   9      182.06      193.37      6.92 o 
   2   5   9       19.91       23.14      4.58 o 
   3   5   9     7167.38     6756.35     54.30 o 
   4   5   9       40.73       32.31      6.09 o 
   5   5   9     2295.61     2457.30     28.34 o 
   6   5   9     1539.48     1470.23     21.73 o 
   7   5   9     1227.79     1166.81     20.03 o 
   8   5   9     1695.94     1526.03     26.68 o 
   9   5   9       20.73        6.60      8.70 o 
  10   5   9     1879.52     1862.43     44.69 o 
  11   5   9     1252.95     1272.31     26.80 o 
  12   5   9      176.80      160.87     13.60 o 
  13   5   9       22.97        4.75     11.36 o 
  14   5   9      117.22      174.73     17.19 o 
  15   5   9        0.67       -8.42     13.01 o 
  16   5   9       73.66       53.98     28.31 o 
   0   6   9     1971.50     2081.92     27.53 o 
   1   6   9      501.81      459.95     12.07 o 
   2   6   9      140.53      149.42      7.64 o 
   3   6   9     4309.01     4144.70     35.87 o 
   4   6   9      752.55      765.91     14.40 o 
   5   6   9       32.28       66.23      7.09 o 
   6   6   9      290.63      296.32     11.00 o 
   7   6   9     1249.66     1201.83     20.88 o 
   8   6   9      381.96      393.88     13.49 o 
   9   6   9      161.07      173.81     10.79 o 
  10   6   9     1050.30      943.14     20.71 o 
  11   6   9     3310.19     3347.95     45.38 o 
  12   6   9      151.21      217.25     14.72 o 
  13   6   9       86.78       66.14     11.47 o 
  14   6   9       48.15       56.47     13.94 o 
  15   6   9     1457.89     1500.24     62.23 o 
  16   6   9       19.73        2.65     26.51 o 
   1   7   9      812.39      784.84     13.54 o 
   2   7   9      372.15      332.18     10.61 o 
   3   7   9      185.83      171.39      8.64 o 
   4   7   9     2309.50     2325.67     34.78 o 
   5   7   9      110.11      117.40      8.44 o 
   6   7   9      307.48      289.16     10.36 o 
   7   7   9        1.95       -0.05      6.90 o 
   8   7   9      370.28      355.56     13.14 o 
   9   7   9      504.07      463.68     15.27 o 
  10   7   9      632.89      649.48     18.62 o 
  11   7   9        1.95       -3.90      9.51 o 
  12   7   9      138.85      127.24     13.09 o 
  13   7   9      134.74      144.94     14.20 o 
  14   7   9      437.83      483.31     23.89 o 
  15   7   9      134.71      115.31     35.54 o 
   0   8   9     1364.04     1253.29     27.25 o 
   1   8   9      121.20      120.23      9.07 o 
   2   8   9      177.21      229.43     10.86 o 
   3   8   9     2138.14     2043.58     25.93 o 
   4   8   9     1042.30      964.45     16.84 o 
   5   8   9     8125.40     7950.07     60.78 o 
   6   8   9      368.55      344.84     12.25 o 
   7   8   9      969.58      925.02     17.95 o 
   8   8   9      138.19      174.21      9.90 o 
   9   8   9     1144.62     1104.89     25.02 o 
  10   8   9       21.95       16.58      8.73 o 
  11   8   9      518.71      559.29     18.09 o 
  12   8   9        7.33       -1.87      9.64 o 
  13   8   9     2448.58     2583.53     42.69 o 
  14   8   9      493.94      483.53     31.21 o 
  15   8   9     1140.34     1175.59     70.48 o 
   1   9   9     1978.24     1997.41     28.49 o 
   2   9   9      249.12      247.14     10.21 o 
   3   9   9        7.38        4.79      6.06 o 
   4   9   9      599.29      581.98     15.09 o 
   5   9   9      552.50      570.38     14.27 o 
   6   9   9       37.48       33.50      7.06 o 
   7   9   9      108.45       93.67      8.05 o 
   8   9   9       77.73       49.99      8.03 o 
   9   9   9     1435.21     1496.26     31.75 o 
  10   9   9       10.62        1.42      8.32 o 
  11   9   9      468.68      511.39     17.72 o 
  12   9   9       62.50       90.39     13.53 o 
  13   9   9       23.90       31.71     14.47 o 
  14   9   9      130.68      119.52     35.54 o 
   0  10   9       64.95       41.61     21.45 o 
   1  10   9     1958.33     1872.32     28.44 o 
   2  10   9      290.56      287.57     12.84 o 
   3  10   9     1107.68     1133.51     20.43 o 
   4  10   9      707.98      705.54     16.94 o 
   5  10   9     4644.40     4514.58     42.50 o 
   6  10   9      216.64      202.20     13.19 o 
   7  10   9     3194.75     3171.50     35.26 o 
   8  10   9        0.40       -4.28      7.88 o 
   9  10   9      207.63      154.40     11.13 o 
  10  10   9       15.44        4.78      8.90 o 
  11  10   9      178.64      191.91     13.62 o 
  12  10   9      655.59      655.04     20.82 o 
  13  10   9     1025.39     1030.63     37.13 o 
  14  10   9       38.92        4.94     27.11 o 
   1  11   9     3709.02     3720.84     49.87 o 
   2  11   9      191.76      215.41     12.18 o 
   3  11   9     1693.89     1611.16     27.90 o 
   4  11   9      388.50      413.24     14.04 o 
   5  11   9        7.05       14.15      7.08 o 
   6  11   9      555.93      575.57     18.07 o 
   7  11   9     2372.20     2210.24     32.29 o 
   8  11   9       89.00      109.77     12.57 o 
   9  11   9      671.63      637.47     19.45 o 
  10  11   9       10.82        1.85      8.91 o 
  11  11   9      831.83      827.09     23.58 o 
  12  11   9        7.99       11.27     12.27 o 
  13  11   9        4.85        6.02     29.04 o 
   0  12   9      161.04      151.79     34.52 o 
   1  12   9     1118.39     1116.95     26.98 o 
   2  12   9       90.24       61.05     10.00 o 
   3  12   9      121.12      131.08     16.01 o 
   4  12   9       49.41       50.23      9.96 o 
   5  12   9      607.43      558.80     17.17 o 
   6  12   9        1.06       -2.74      7.97 o 
   7  12   9      394.77      388.22     15.49 o 
   8  12   9        0.17       -7.93      7.93 o 
   9  12   9      277.15      265.17     14.62 o 
  10  12   9      271.27      282.60     15.34 o 
  11  12   9       91.46      127.21     14.72 o 
  12  12   9       32.00       21.06     13.52 o 
  13  12   9      171.70      156.03     37.83 o 
   1  13   9     1874.18     1949.36     36.65 o 
   2  13   9      125.39      157.74     14.82 o 
   3  13   9     1219.15     1222.30     26.26 o 
   4  13   9     1368.90     1371.93     27.94 o 
   5  13   9       86.87      112.50     15.60 o 
   6  13   9      543.22      583.38     18.66 o 
   7  13   9     1651.37     1688.93     29.70 o 
   8  13   9       20.58        3.10      8.94 o 
   9  13   9      359.02      365.20     16.73 o 
  10  13   9        0.84       -1.11      9.78 o 
  11  13   9      899.69      911.65     30.92 o 
  12  13   9        8.32       50.00     30.72 o 
   0  14   9       17.95        1.81     14.37 o 
   1  14   9       19.43        9.61     10.39 o 
   2  14   9      154.19      143.25     14.66 o 
   3  14   9       66.84       77.32     12.55 o 
   4  14   9       64.96       80.58     11.76 o 
   5  14   9       16.39       31.42     12.14 o 
   6  14   9       40.80       36.69     11.27 o 
   7  14   9      125.05      120.45     12.05 o 
   8  14   9        1.41        1.17      9.28 o 
   9  14   9       15.39       27.98     10.76 o 
  10  14   9       12.50        4.98     13.05 o 
  11  14   9       38.53       43.47     22.21 o 
   1  15   9     1613.99     1613.51     38.24 o 
   2  15   9       38.98       12.14     11.54 o 
   3  15   9        8.10        3.99     10.79 o 
   4  15   9      823.87      755.23     61.03 o 
   5  15   9       96.48       96.91     14.53 o 
   6  15   9       48.09       81.31     12.81 o 
   7  15   9      465.24      442.58     19.72 o 
   8  15   9       22.95       21.91     12.38 o 
   9  15   9      743.08      701.15     32.21 o 
  10  15   9       15.48       28.45     20.70 o 
   0  16   9      372.81      445.57     30.69 o 
   1  16   9      177.03      170.00     16.08 o 
   2  16   9      252.50      267.65     18.45 o 
   3  16   9      251.97      226.15     20.75 o 
   4  16   9        1.25      -12.78     12.78 o 
   5  16   9      636.85      603.22     29.10 o 
   6  16   9       12.68       41.82     13.73 o 
   7  16   9        1.70       -5.10     14.23 o 
   8  16   9       93.51       83.47     22.30 o 
   1  17   9      376.90      379.76     21.49 o 
   2  17   9        8.77       22.55     14.71 o 
   3  17   9     1192.03     1348.37     70.36 o 
   4  17   9       12.31        0.84     24.10 o 
   5  17   9      441.47      409.78     45.91 o 
   6  17   9      291.65      286.52     28.86 o 
   0  18   9       48.41       69.28     27.71 o 
   1  18   9      255.26      174.10     34.58 o 
   2  18   9      101.75       67.23     29.52 o 
   3  18   9      310.69      308.57     41.45 o 
   4  18   9      162.05      155.19     35.18 o 
   0   0  10     4150.12     4384.43    130.97 o 
   1   0  10    18091.80    19301.35    154.30 o 
   2   0  10    24453.85    25790.59    201.89 o 
   3   0  10    15575.37    15949.23    145.75 o 
   4   0  10     1120.77     1268.21     22.25 o 
   5   0  10     9095.40     9166.11     98.81 o 
   6   0  10      350.34      363.10     16.47 o 
   7   0  10     6904.12     6957.74     82.12 o 
   8   0  10     1318.82     1343.01     47.52 o 
   9   0  10      461.66      478.66     25.75 o 
  10   0  10     3233.39     3265.93     94.40 o 
  11   0  10     2877.73     2983.70     67.16 o 
  12   0  10      490.18      500.91     30.13 o 
  13   0  10     1751.86     1458.48     48.92 o 
  14   0  10      475.29      458.66     31.81 o 
  15   0  10      554.11      567.76     35.56 o 
  16   0  10        6.89      -22.05     22.05 o 
   1   1  10      744.78      916.24     14.53 o 
   2   1  10      425.35      404.01     13.59 o 
   3   1  10     3071.05     2762.06     23.74 o 
   4   1  10     2754.86     2956.70     27.67 o 
   5   1  10     1605.79     1753.72     24.78 o 
   6   1  10       53.12       29.14      6.44 o 
   7   1  10      478.40      439.18     12.97 o 
   8   1  10      102.33       76.73      8.98 o 
   9   1  10     1481.13     1536.30     31.51 o 
  10   1  10       12.89        6.62      9.22 o 
  11   1  10      984.68      976.00     27.24 o 
  12   1  10       21.95        7.31     10.22 o 
  13   1  10       16.17       -0.59     11.79 o 
  14   1  10       62.88       57.41     13.75 o 
  15   1  10       64.22       32.26     13.45 o 
  16   1  10       55.83       40.00     30.30 o 
   0   2  10       97.75      100.41      6.83 o 
   1   2  10      232.62      277.40      6.82 o 
   2   2  10     4079.97     4313.58     34.47 o 
   3   2  10    10342.22    10621.66     70.36 o 
   4   2  10      533.42      650.68     12.39 o 
   5   2  10    18482.48    17973.71    122.83 o 
   6   2  10      532.31      533.38     14.00 o 
   7   2  10     1288.87     1226.10     24.61 o 
   8   2  10     1783.03     1686.72     27.57 o 
   9   2  10        0.38        2.80      7.54 o 
  10   2  10     1085.30     1124.02     23.82 o 
  11   2  10      913.91      945.57     26.60 o 
  12   2  10      370.19      355.18     18.98 o 
  13   2  10     3048.03     3085.64     58.62 o 
  14   2  10       81.14       91.29     14.77 o 
  15   2  10      223.35      170.29     17.87 o 
  16   2  10      126.79       92.34     23.14 o 
   1   3  10     3705.92     3874.99     31.84 o 
   2   3  10      927.47      967.65     14.10 o 
   3   3  10      748.95      828.19     13.32 o 
   4   3  10     5357.73     5458.57     46.44 o 
   5   3  10      420.13      401.03     10.76 o 
   6   3  10       83.42       64.40      7.02 o 
   7   3  10      834.86      779.84     18.74 o 
   8   3  10     6141.22     5837.52     59.02 o 
   9   3  10     4535.65     4421.29     50.18 o 
  10   3  10      742.07      618.26     18.61 o 
  11   3  10     1346.27     1280.71     26.59 o 
  12   3  10      145.64      147.59     15.15 o 
  13   3  10      173.51      150.11     15.93 o 
  14   3  10        2.65       -6.60     13.43 o 
  15   3  10       28.35       51.09     14.00 o 
  16   3  10      160.07      133.37     25.48 o 
   0   4  10     8627.83     8484.49     90.19 o 
   1   4  10     4854.04     4812.65     35.58 o 
   2   4  10     1395.30     1532.11     17.23 o 
   3   4  10     6063.72     6237.53     51.29 o 
   4   4  10      182.72      226.68      9.15 o 
   5   4  10        6.04       -3.76      4.71 o 
   6   4  10      382.33      344.20     11.56 o 
   7   4  10     1052.42     1089.71     22.18 o 
   8   4  10      215.44      235.22     12.46 o 
   9   4  10      451.36      482.00     17.18 o 
  10   4  10       47.94       44.38      9.76 o 
  11   4  10      985.36      881.87     23.01 o 
  12   4  10      558.32      522.56     21.91 o 
  13   4  10       33.14       47.38     13.21 o 
  14   4  10       49.66       41.62     16.28 o 
  15   4  10      546.30      524.31     34.39 o 
  16   4  10        4.19      -16.85     16.85 o 
   1   5  10     6486.87     6521.61     47.89 o 
   2   5  10     2811.47     2883.45     27.87 o 
   3   5  10     3625.29     3677.56     35.99 o 
   4   5  10      447.56      473.60     12.95 o 
   5   5  10        4.21       16.07      9.84 o 
   6   5  10       72.06       66.44      7.49 o 
   7   5  10     1854.60     1981.26     26.97 o 
   8   5  10     1298.77     1294.38     25.34 o 
   9   5  10     5840.10     5569.57     59.46 o 
  10   5  10      125.79      112.50     11.42 o 
  11   5  10     3353.60     3331.67     56.85 o 
  12   5  10       63.77       69.04     11.53 o 
  13   5  10      699.85      751.05     31.32 o 
  14   5  10      235.92      212.33     18.23 o 
  15   5  10      494.56      548.62     34.68 o 
  16   5  10      382.54      402.48     32.51 o 
   0   6  10     1422.17     1603.24    144.33 o 
   1   6  10       50.92       53.40      7.69 o 
   2   6  10     1414.50     1338.73     19.55 o 
   3   6  10      247.41      239.25      9.02 o 
   4   6  10     1009.00      996.44     17.29 o 
   5   6  10      825.31      849.65     17.14 o 
   6   6  10       83.75       39.16      7.24 o 
   7   6  10      124.30      106.18      9.14 o 
   8   6  10      239.17      265.81     11.96 o 
   9   6  10       20.06       17.25      8.89 o 
  10   6  10      106.87       96.28     11.41 o 
  11   6  10        4.65        0.90      9.40 o 
  12   6  10      148.40      128.98     13.47 o 
  13   6  10       59.27       55.86     11.62 o 
  14   6  10      122.56      143.16     17.18 o 
  15   6  10       21.94       40.32     19.68 o 
   1   7  10     5598.58     5683.13     54.38 o 
   2   7  10     3664.77     3766.22     36.86 o 
   3   7  10     1170.75     1250.10     18.59 o 
   4   7  10      529.66      560.32     13.39 o 
   5   7  10       76.23       82.75      7.51 o 
   6   7  10     2583.60     2472.26     28.73 o 
   7   7  10     1168.12     1155.23     21.66 o 
   8   7  10       17.87       13.13      7.35 o 
   9   7  10     4457.75     4315.51     46.48 o 
  10   7  10      237.88      163.19     13.40 o 
  11   7  10     1569.34     1585.02     34.57 o 
  12   7  10      714.87      674.98     22.48 o 
  13   7  10      594.40      625.28     22.45 o 
  14   7  10      381.96      390.33     25.45 o 
  15   7  10      252.33      330.37     44.34 o 
   0   8  10     5576.58     5745.22     70.88 o 
   1   8  10     2314.05     2221.57     30.45 o 
   2   8  10      732.71      766.49     18.28 o 
   3   8  10     1327.12     1410.38     21.83 o 
   4   8  10      189.43      199.20      9.37 o 
   5   8  10      353.80      317.98     11.18 o 
   6   8  10        0.62       -5.08      5.86 o 
   7   8  10      360.71      372.86     12.68 o 
   8   8  10      353.69      364.89     12.82 o 
   9   8  10      630.57      658.89     17.76 o 
  10   8  10        1.94       -4.31      9.17 o 
  11   8  10      174.65      155.10     13.71 o 
  12   8  10      369.01      373.89     18.87 o 
  13   8  10      201.64      262.79     28.66 o 
  14   8  10       71.29       72.19     22.01 o 
   1   9  10     1905.37     1829.90     28.11 o 
   2   9  10      479.15      487.49     18.36 o 
   3   9  10        5.26        3.55      7.08 o 
   4   9  10       11.05       12.89      6.31 o 
   5   9  10      244.07      254.44     10.86 o 
   6   9  10     2531.42     2388.03     29.26 o 
   7   9  10      190.50      194.83     10.63 o 
   8   9  10      605.73      581.83     16.20 o 
   9   9  10     3196.68     3129.21     39.93 o 
  10   9  10        0.42        1.74      8.69 o 
  11   9  10       19.65       15.07     10.52 o 
  12   9  10      400.75      449.15     19.94 o 
  13   9  10       12.41       10.55     13.09 o 
  14   9  10        1.48       -3.37     26.15 o 
   0  10  10     2227.00     2194.82     60.73 o 
   1  10  10      105.10       97.21     11.35 o 
   2  10  10      167.02      173.24     11.44 o 
   3  10  10      968.30     1001.78     22.04 o 
   4  10  10     1573.98     1441.65     24.49 o 
   5  10  10     2942.35     2862.38     32.76 o 
   6  10  10      501.07      435.53     14.61 o 
   7  10  10      593.09      524.06     15.45 o 
   8  10  10     1548.34     1539.99     27.37 o 
   9  10  10       55.14       53.69      9.46 o 
  10  10  10        2.12       10.79      9.11 o 
  11  10  10      259.19      204.80     15.65 o 
  12  10  10      841.99      822.69     25.93 o 
  13  10  10      896.66      969.66     45.26 o 
   1  11  10       33.02       49.21     10.86 o 
   2  11  10        6.79       11.38      8.23 o 
   3  11  10      972.29      972.09     24.07 o 
   4  11  10      164.33      205.17     12.93 o 
   5  11  10      149.36      134.12     10.73 o 
   6  11  10      485.72      478.90     14.94 o 
   7  11  10       14.71       16.74      8.81 o 
   8  11  10      117.39      132.56     11.95 o 
   9  11  10      203.38      229.09     13.86 o 
  10  11  10        3.75        9.29      9.67 o 
  11  11  10      822.34      826.60     21.83 o 
  12  11  10        1.88       -7.95     11.92 o 
  13  11  10        7.85      -18.27     18.27 o 
   0  12  10     1569.39     1459.38     44.79 o 
   1  12  10     1733.77     1790.04     54.70 o 
   2  12  10     1259.42     1336.53     30.24 o 
   3  12  10     3526.54     3357.84     49.98 o 
   4  12  10      252.75      244.04     14.28 o 
   5  12  10      677.24      635.13     18.36 o 
   6  12  10       98.73      117.86     12.56 o 
   7  12  10     1064.46     1091.25     24.18 o 
   8  12  10      186.35      137.07     12.11 o 
   9  12  10        0.27        0.31      8.97 o 
  10  12  10      409.41      416.23     17.63 o 
  11  12  10      581.81      642.18     23.39 o 
  12  12  10       78.18       77.80     22.79 o 
   1  13  10       41.79       23.21     10.71 o 
   2  13  10        8.46        7.44     10.77 o 
   3  13  10      463.42      499.06     20.70 o 
   4  13  10      423.99      418.70     17.29 o 
   5  13  10      573.09      526.30     17.63 o 
   6  13  10      623.72      646.16     26.17 o 
   7  13  10        6.86       -0.91     10.02 o 
   8  13  10      128.97      102.63     12.22 o 
   9  13  10       74.73       90.52     12.10 o 
  10  13  10       16.91       12.57     11.63 o 
  11  13  10        3.34       -0.07     13.60 o 
   0  14  10       46.33       59.67     17.18 o 
   1  14  10        1.13        3.72     10.64 o 
   2  14  10      804.53      847.29     26.44 o 
   3  14  10     1349.71     1370.01     40.17 o 
   4  14  10       18.72       -6.29     10.91 o 
   5  14  10     3230.61     3395.43     48.15 o 
   6  14  10       45.63       49.79     11.67 o 
   7  14  10       96.83       59.99     13.22 o 
   8  14  10       85.54       93.37     13.52 o 
   9  14  10        4.05        6.81     11.47 o 
  10  14  10      448.89      523.24     29.41 o 
   1  15  10       76.27       97.64     14.22 o 
   2  15  10       82.67      109.32     14.76 o 
   3  15  10      114.77       92.28     14.17 o 
   4  15  10      334.59      347.30     23.85 o 
   5  15  10       39.94       63.45     16.31 o 
   6  15  10       85.63       71.71     12.75 o 
   7  15  10       14.92        4.84     12.37 o 
   8  15  10       32.37       17.21     17.83 o 
   9  15  10      679.16      741.04     33.94 o 
   0  16  10       70.61       83.86     20.81 o 
   1  16  10      264.84      270.39     18.81 o 
   2  16  10      325.59      273.94     19.04 o 
   3  16  10      310.39      322.97     30.06 o 
   4  16  10      222.93      216.58     21.70 o 
   5  16  10       23.88       37.05     24.88 o 
   6  16  10       39.93       35.37     15.92 o 
   7  16  10      103.46      143.39     21.64 o 
   1  17  10      150.23      175.53     23.64 o 
   2  17  10      147.95      170.37     34.46 o 
   3  17  10      116.20      149.64     33.98 o 
   4  17  10      265.77      274.83     40.72 o 
   5  17  10       31.08        6.87     25.42 o 
   0  18  10       12.22        6.39     23.74 o 
   1  18  10        8.96      -20.60     23.25 o 
   1   1  11     4802.99     4745.60     37.13 o 
   2   1  11     1710.60     1747.25     21.01 o 
   3   1  11     1694.08     1683.91     18.79 o 
   4   1  11     3372.91     3296.38     30.70 o 
   5   1  11     3412.13     3223.61     38.72 o 
   6   1  11     9350.37     9057.76     71.21 o 
   7   1  11     1013.76     1003.65     18.76 o 
   8   1  11      177.06      178.33     16.33 o 
   9   1  11     1506.16     1452.36     31.95 o 
  10   1  11      223.99      207.01     17.84 o 
  11   1  11      326.77      333.52     17.98 o 
  12   1  11      250.48      241.42     17.27 o 
  13   1  11        6.39        2.36     11.42 o 
  14   1  11     1815.96     1984.07     85.21 o 
  15   1  11       11.78       26.93     24.94 o 
  16   1  11      103.49       66.60     21.65 o 
   0   2  11    10099.64    10496.39     91.17 o 
   1   2  11      295.26      291.56     10.34 o 
   2   2  11      832.19      843.20     12.78 o 
   3   2  11      238.59      189.43      7.49 o 
   4   2  11     1391.78     1377.37     20.49 o 
   5   2  11      191.66      238.67     13.22 o 
   6   2  11      107.11      157.65      8.97 o 
   7   2  11      649.28      611.62     17.39 o 
   8   2  11     1516.36     1527.60     27.00 o 
   9   2  11      313.21      315.36     15.44 o 
  10   2  11      197.56      130.06     15.30 o 
  11   2  11      321.55      297.02     17.62 o 
  12   2  11      367.86      438.92     21.03 o 
  13   2  11       31.79       40.67     12.76 o 
  14   2  11      109.34       96.62     15.17 o 
  15   2  11      849.09      878.38     42.35 o 
  16   2  11       97.46       94.34     23.70 o 
   1   3  11     5845.12     6156.99     43.46 o 
   2   3  11     2880.15     2829.92     26.89 o 
   3   3  11       86.74      107.89      7.27 o 
   4   3  11     1072.65     1089.39     17.98 o 
   5   3  11      199.95      238.50     13.38 o 
   6   3  11     3000.88     3030.84     37.73 o 
   7   3  11     1630.46     1637.08     29.78 o 
   8   3  11     1634.36     1571.24     27.61 o 
   9   3  11     1010.15     1066.92     23.50 o 
  10   3  11      165.30      182.56     15.66 o 
  11   3  11      563.25      502.15     21.50 o 
  12   3  11     1005.72     1000.38     29.49 o 
  13   3  11       39.44       20.20     12.53 o 
  14   3  11      338.46      314.34     20.62 o 
  15   3  11       30.47       25.94     19.33 o 
   0   4  11     5388.31     5571.44     58.37 o 
   1   4  11        9.16       39.76     13.52 o 
   2   4  11     2799.49     2864.03     27.32 o 
   3   4  11      365.40      374.32     11.64 o 
   4   4  11     1100.28      998.73     17.74 o 
   5   4  11     1343.42     1331.42     18.73 o 
   6   4  11     2619.82     2591.19     34.85 o 
   7   4  11      402.71      427.28     15.40 o 
   8   4  11     1596.10     1614.04     28.36 o 
   9   4  11      121.38      120.41     11.47 o 
  10   4  11      912.38      848.27     22.46 o 
  11   4  11       97.71       94.58     13.28 o 
  12   4  11     1441.64     1504.42     35.78 o 
  13   4  11      540.79      570.03     24.47 o 
  14   4  11       27.68       38.20     13.82 o 
  15   4  11      200.78      172.16     25.98 o 
   1   5  11      511.18      602.62     12.92 o 
   2   5  11     1601.83     1526.96     21.99 o 
   3   5  11     2552.61     2609.58     27.51 o 
   4   5  11     5211.30     5293.02     47.88 o 
   5   5  11      361.70      336.82     11.79 o 
   6   5  11      539.13      547.30     17.15 o 
   7   5  11     1877.85     1723.36     28.90 o 
   8   5  11       59.18       53.61      9.79 o 
   9   5  11      558.14      551.12     18.54 o 
  10   5  11        3.61       -1.90      8.94 o 
  11   5  11      776.89      750.57     23.73 o 
  12   5  11       94.92      113.31     13.22 o 
  13   5  11        0.92        0.21     11.68 o 
  14   5  11      221.41      210.34     21.46 o 
  15   5  11      234.83      281.88     37.35 o 
   0   6  11     6213.58     6482.66     76.46 o 
   1   6  11       26.24       42.45      8.63 o 
   2   6  11     2218.04     2176.69     27.38 o 
   3   6  11      662.40      634.94     13.97 o 
   4   6  11      895.83      821.61     14.82 o 
   5   6  11     1880.04     1992.21     26.88 o 
   6   6  11        1.10       -6.39      6.39 o 
   7   6  11     3120.33     3181.36     41.48 o 
   8   6  11     1929.69     1963.75     32.35 o 
   9   6  11      245.59      259.90     14.43 o 
  10   6  11     4987.83     5019.16     58.64 o 
  11   6  11      156.37      151.41     13.77 o 
  12   6  11      198.62      259.47     16.07 o 
  13   6  11      300.60      227.07     18.57 o 
  14   6  11      116.95      100.04     18.61 o 
  15   6  11       65.11       84.76     22.26 o 
   1   7  11     3302.17     3207.96     37.98 o 
   2   7  11       24.26       26.02      7.62 o 
   3   7  11      518.92      531.97     14.85 o 
   4   7  11      229.07      235.44      9.91 o 
   5   7  11      545.78      516.00     13.06 o 
   6   7  11      832.17      832.57     17.29 o 
   7   7  11        1.14       -7.02      7.02 o 
   8   7  11      305.77      288.15     15.90 o 
   9   7  11       56.17       48.33     10.23 o 
  10   7  11       91.53      108.06     12.39 o 
  11   7  11       10.19        6.64      9.95 o 
  12   7  11      624.53      577.25     21.44 o 
  13   7  11      462.78      467.41     20.81 o 
  14   7  11      287.57      225.74     27.70 o 
   0   8  11     1064.03      993.52     33.81 o 
   1   8  11        2.37        6.01      7.15 o 
   2   8  11     3113.87     2985.13     37.49 o 
   3   8  11     1188.53     1241.80     21.94 o 
   4   8  11       34.01       31.01      7.53 o 
   5   8  11     2687.74     2718.39     31.02 o 
   6   8  11      900.64      923.79     18.42 o 
   7   8  11       53.64       62.01      8.36 o 
   8   8  11       80.39       65.09      8.60 o 
   9   8  11       42.23       21.69      8.66 o 
  10   8  11      797.45      794.02     23.17 o 
  11   8  11      227.33      231.21     15.93 o 
  12   8  11      145.42      136.20     14.58 o 
  13   8  11     1766.46     1876.54     41.69 o 
  14   8  11        4.64        2.95     14.30 o 
   1   9  11     2016.75     2040.09     34.73 o 
   2   9  11     1057.95     1024.64     22.16 o 
   3   9  11      143.73      151.18     16.92 o 
   4   9  11     1423.64     1397.58     44.77 o 
   5   9  11        1.59       -5.38      7.17 o 
   6   9  11      128.70      123.38     10.71 o 
   7   9  11      203.67      183.53     10.91 o 
   8   9  11     1133.18     1197.65     20.98 o 
   9   9  11       52.24       80.61     11.61 o 
  10   9  11      196.99      208.23     15.19 o 
  11   9  11        7.99        3.69     10.20 o 
  12   9  11      715.10      734.88     24.85 o 
  13   9  11       15.74        1.27     15.06 o 
   0  10  11     1251.62     1177.82     45.91 o 
   1  10  11        2.78        3.20      8.72 o 
   2  10  11      231.73      211.16     12.45 o 
   3  10  11      923.02      941.39     22.16 o 
   4  10  11      150.19      119.39     10.34 o 
   5  10  11     1446.60     1403.36     25.22 o 
   6  10  11       85.38       88.45     10.30 o 
   7  10  11      980.99      951.64     23.60 o 
   8  10  11      144.73      145.72     11.92 o 
   9  10  11       35.10       36.39      9.90 o 
  10  10  11       10.03       11.81     10.57 o 
  11  10  11      125.25      139.05     14.73 o 
  12  10  11      198.14      211.48     19.27 o 
  13  10  11      398.77      349.62     24.97 o 
   1  11  11     1960.03     1971.52     36.40 o 
   2  11  11      154.45      159.58     13.68 o 
   3  11  11      389.37      347.02     15.26 o 
   4  11  11     2848.01     2938.00     37.44 o 
   5  11  11      205.38      197.56     15.77 o 
   6  11  11     1149.23     1187.24     24.21 o 
   7  11  11     1094.16     1097.71     23.79 o 
   8  11  11      108.88      103.29     11.67 o 
   9  11  11      270.11      264.25     14.60 o 
  10  11  11        2.51        5.99     10.21 o 
  11  11  11      292.18      325.66     20.51 o 
  12  11  11       64.42       68.29     17.72 o 
   0  12  11     1450.05     1376.33     44.78 o 
   1  12  11      302.33      323.94     17.19 o 
   2  12  11      153.28      122.52     13.56 o 
   3  12  11      858.44      876.80     26.05 o 
   4  12  11      104.07      102.52     11.97 o 
   5  12  11     1107.76     1073.87     25.13 o 
   6  12  11       86.46       70.74     10.69 o 
   7  12  11        6.91        9.41     10.44 o 
   8  12  11      205.96      205.67     15.39 o 
   9  12  11        2.21        9.78     10.03 o 
  10  12  11       98.27      105.09     13.85 o 
  11  12  11       22.09        0.92     13.30 o 
   1  13  11      792.15      748.93     36.50 o 
   2  13  11       97.70      112.33     14.07 o 
   3  13  11      630.32      638.60     24.05 o 
   4  13  11     1028.51     1074.53     29.46 o 
   5  13  11      312.38      319.16     15.19 o 
   6  13  11      903.58      970.94     26.23 o 
   7  13  11      253.04      216.42     15.86 o 
   8  13  11       53.32       31.00     12.92 o 
   9  13  11      995.01     1016.06     31.71 o 
  10  13  11        8.82      -11.04     12.87 o 
   0  14  11      317.16      371.68     47.35 o 
   1  14  11       68.97       63.15     13.10 o 
   2  14  11      783.77      768.50     25.77 o 
   3  14  11        5.03       21.23     11.89 o 
   4  14  11        2.79       -1.96     11.06 o 
   5  14  11       78.12       65.56     12.40 o 
   6  14  11        1.35       16.36     11.42 o 
   7  14  11       24.48       38.07     12.15 o 
   8  14  11      205.66      179.10     17.71 o 
   9  14  11        4.69       10.28     15.11 o 
   1  15  11     1079.43     1100.88     31.55 o 
   2  15  11      323.74      349.32     20.23 o 
   3  15  11      376.32      370.63     25.98 o 
   4  15  11        2.18       12.27     15.03 o 
   5  15  11       51.67       52.11     14.86 o 
   6  15  11      312.85      293.48     19.99 o 
   7  15  11      289.39      279.73     23.58 o 
   8  15  11      234.45      214.86     22.25 o 
   0  16  11      256.33      307.45     28.84 o 
   1  16  11       19.28       35.02     14.03 o 
   2  16  11      647.65      688.09     30.52 o 
   3  16  11      487.22      438.09     45.06 o 
   4  16  11       27.10        3.86     23.86 o 
   5  16  11        9.45       17.79     18.33 o 
   6  16  11      122.38      115.33     23.69 o 
   1  17  11      616.32      580.55     34.32 o 
   2  17  11       45.49       38.68     27.47 o 
   3  17  11      286.60      259.41     40.36 o 
   4  17  11       81.17       61.57     27.83 o 
   0   0  12     8354.67     7918.51    153.74 o 
   1   0  12     1868.81     1787.78     31.43 o 
   2   0  12      449.27      461.13     17.55 o 
   3   0  12     5831.31     5931.56     61.72 o 
   4   0  12     2006.96     1911.04     45.13 o 
   5   0  12     1069.22     1013.60     28.05 o 
   6   0  12      361.36      374.98     17.91 o 
   7   0  12     1710.80     1900.17     40.26 o 
   8   0  12     2525.85     2591.45     45.49 o 
   9   0  12      234.55      275.13     22.79 o 
  10   0  12     1516.20     1400.88     45.37 o 
  11   0  12      335.58      337.51     26.37 o 
  12   0  12     1849.19     1679.73     53.26 o 
  13   0  12      945.79     1117.11     45.99 o 
  14   0  12       11.49       16.78     18.74 o 
  15   0  12      643.56      695.93     57.23 o 
   1   1  12       33.80       62.41      6.15 o 
   2   1  12      442.49      410.89     11.05 o 
   3   1  12     1724.89     1793.39     20.15 o 
   4   1  12     2003.46     2010.21     23.67 o 
   5   1  12       92.40       83.65      7.64 o 
   6   1  12      382.89      310.87     14.68 o 
   7   1  12       99.94      116.72      9.04 o 
   8   1  12     1229.35     1067.95     23.21 o 
   9   1  12        2.89        4.88      8.97 o 
  10   1  12      676.49      705.15     23.97 o 
  11   1  12       12.22       11.32     10.96 o 
  12   1  12       92.49      103.41     14.35 o 
  13   1  12       19.55       -0.72     11.98 o 
  14   1  12      316.24      314.06     21.39 o 
  15   1  12       54.98       64.26     21.27 o 
   0   2  12      140.87      146.10     10.81 o 
   1   2  12      628.80      621.12     12.57 o 
   2   2  12     2238.08     2330.69     24.85 o 
   3   2  12     4706.26     4765.37     43.88 o 
   4   2  12      324.73      269.59     10.44 o 
   5   2  12      451.12      463.46     13.59 o 
   6   2  12     1702.02     1683.54     24.56 o 
   7   2  12     2296.62     2360.94     33.91 o 
   8   2  12       42.18       22.65      8.76 o 
   9   2  12        1.00        1.62      8.15 o 
  10   2  12      229.94      253.05     16.55 o 
  11   2  12     2407.64     2328.99     53.33 o 
  12   2  12     1734.06     1736.46     49.06 o 
  13   2  12      155.16      130.00     16.06 o 
  14   2  12        0.52      -11.63     12.13 o 
  15   2  12       88.19       88.81     23.43 o 
   1   3  12        4.61        8.94      6.71 o 
   2   3  12     3689.64     3668.87     35.83 o 
   3   3  12       37.07       28.80      7.31 o 
   4   3  12      315.09      281.49     10.69 o 
   5   3  12      322.06      284.73     10.89 o 
   6   3  12      348.71      351.82     13.99 o 
   7   3  12      966.72     1002.33     22.20 o 
   8   3  12        7.77        3.92      7.95 o 
   9   3  12      804.44      807.96     23.14 o 
  10   3  12       14.52       25.08      9.49 o 
  11   3  12        7.21       -6.40     10.46 o 
  12   3  12        2.53       -7.55     11.98 o 
  13   3  12      240.68      262.30     19.44 o 
  14   3  12      112.48       93.04     18.87 o 
  15   3  12      486.51      543.40     41.33 o 
   0   4  12       36.12       45.15      8.22 o 
   1   4  12     1177.94     1167.68     17.52 o 
   2   4  12       24.40       36.20      7.34 o 
   3   4  12     3597.73     3563.43     36.20 o 
   4   4  12       76.89       53.95      8.13 o 
   5   4  12      897.15      971.56     21.15 o 
   6   4  12      475.19      428.80     23.01 o 
   7   4  12       38.45       24.45     10.77 o 
   8   4  12      720.01      768.21     24.65 o 
   9   4  12      421.57      488.41     17.94 o 
  10   4  12     1020.47     1017.37     25.14 o 
  11   4  12      343.54      379.54     17.45 o 
  12   4  12      487.85      513.88     23.10 o 
  13   4  12        2.50       -4.96     11.59 o 
  14   4  12       38.59       52.06     20.43 o 
  15   4  12       33.88       -2.81     18.68 o 
   1   5  12     1662.61     1700.72     23.86 o 
   2   5  12        8.51       11.61      6.32 o 
   3   5  12      795.49      800.70     17.07 o 
   4   5  12     1302.04     1315.95     21.35 o 
   5   5  12        0.26        2.86      7.00 o 
   6   5  12      941.72      941.11     24.19 o 
   7   5  12      123.40      135.81     11.88 o 
   8   5  12      871.51      868.43     22.26 o 
   9   5  12     1136.87     1141.26     25.95 o 
  10   5  12      292.84      284.98     15.70 o 
  11   5  12      727.52      729.15     23.09 o 
  12   5  12      247.97      233.12     26.11 o 
  13   5  12      143.46      109.93     17.48 o 
  14   5  12      323.92      345.57     56.81 o 
   0   6  12      260.25      257.30     16.91 o 
   1   6  12      547.87      572.84     15.16 o 
   2   6  12      179.44      169.88      9.89 o 
   3   6  12      197.77      186.65     10.12 o 
   4   6  12       56.22       67.44      8.27 o 
   5   6  12      273.31      301.43     12.15 o 
   6   6  12       51.21       46.42      9.04 o 
   7   6  12        0.81       -8.08      8.08 o 
   8   6  12       55.09       58.12     10.47 o 
   9   6  12      266.93      295.23     15.71 o 
  10   6  12      202.92      166.19     13.86 o 
  11   6  12       60.95       71.06     12.05 o 
  12   6  12       41.36       57.38     12.11 o 
  13   6  12      182.44      191.10     20.84 o 
  14   6  12       39.17       35.28     21.01 o 
   1   7  12     1804.68     1850.46     28.56 o 
   2   7  12     1184.77     1138.52     20.77 o 
   3   7  12      327.79      294.23     12.10 o 
   4   7  12     4338.76     4400.20     45.02 o 
   5   7  12       80.58       44.32      8.16 o 
   6   7  12     1518.51     1522.84     25.69 o 
   7   7  12      306.42      296.33     14.76 o 
   8   7  12      950.63      913.50     23.59 o 
   9   7  12      377.14      370.21     17.16 o 
  10   7  12      152.81      129.36     13.28 o 
  11   7  12     1215.44     1265.47     29.72 o 
  12   7  12      553.57      578.63     22.10 o 
  13   7  12       54.93       72.26     15.24 o 
  14   7  12      306.51      290.80     54.88 o 
   0   8  12        6.71        2.21     12.15 o 
   1   8  12       52.82       42.93      9.74 o 
   2   8  12      218.92      183.72     13.19 o 
   3   8  12     1134.72     1087.77     26.51 o 
   4   8  12       43.87       32.55      8.23 o 
   5   8  12      457.64      414.32     14.57 o 
   6   8  12      573.95      523.62     16.38 o 
   7   8  12       31.00       20.74      8.48 o 
   8   8  12      342.14      323.69     14.53 o 
   9   8  12       79.80       88.07     10.78 o 
  10   8  12       28.29       21.12     10.44 o 
  11   8  12        0.57       -0.89     10.27 o 
  12   8  12      302.47      297.17     18.03 o 
  13   8  12        0.35       -2.86     14.59 o 
   1   9  12       70.08       97.13     18.72 o 
   2   9  12     4155.33     4207.66     48.46 o 
   3   9  12      503.42      548.41     17.06 o 
   4   9  12     2928.28     2799.41     35.74 o 
   5   9  12       11.72        1.45      7.94 o 
   6   9  12     1754.26     1758.16     28.78 o 
   7   9  12      780.63      818.14     20.88 o 
   8   9  12      315.19      320.37     16.09 o 
   9   9  12      166.54      150.35     13.73 o 
  10   9  12       15.74       12.79     10.84 o 
  11   9  12      356.89      339.06     18.66 o 
  12   9  12       90.14       60.76     14.73 o 
  13   9  12       15.28       21.55     15.98 o 
   0  10  12       20.77       31.92     21.75 o 
   1  10  12        0.19       -3.35      9.78 o 
   2  10  12      986.23     1039.37     26.93 o 
   3  10  12      107.23      113.74     10.47 o 
   4  10  12       82.63       92.78     10.41 o 
   5  10  12      401.62      417.96     15.66 o 
   6  10  12      575.91      608.13     18.95 o 
   7  10  12       57.06       33.90      9.58 o 
   8  10  12        4.83       -0.38      9.40 o 
   9  10  12       49.14       61.97     12.12 o 
  10  10  12      492.66      514.96     19.40 o 
  11  10  12      934.26      969.89     44.03 o 
  12  10  12      568.41      614.97     26.48 o 
   1  11  12       67.71       70.41     12.03 o 
   2  11  12       76.59       90.67     12.71 o 
   3  11  12      190.10      186.39     14.87 o 
   4  11  12     1078.35     1027.64     22.76 o 
   5  11  12       43.15       45.07      9.44 o 
   6  11  12      927.25      891.65     21.94 o 
   7  11  12        4.93       -4.96      8.94 o 
   8  11  12       58.62       34.51     11.27 o 
   9  11  12      267.61      231.66     18.65 o 
  10  11  12      266.28      271.56     19.29 o 
  11  11  12       34.45       34.76     13.63 o 
   0  12  12     2896.92     2832.07     79.64 o 
   1  12  12      392.69      391.67     19.22 o 
   2  12  12      605.58      577.59     28.94 o 
   3  12  12      876.29      913.03     27.03 o 
   4  12  12      305.73      298.51     16.01 o 
   5  12  12      792.41      781.31     20.96 o 
   6  12  12        0.85        9.50      9.31 o 
   7  12  12        7.75       10.78     11.08 o 
   8  12  12      819.66      838.03     25.70 o 
   9  12  12       20.56       26.82     15.75 o 
  10  12  12     1067.71     1060.46     44.23 o 
  11  12  12       64.55       19.72     16.49 o 
   1  13  12        2.70        3.83     11.19 o 
   2  13  12      301.25      304.76     18.32 o 
   3  13  12      135.40      112.15     16.37 o 
   4  13  12      533.56      582.82     21.06 o 
   5  13  12       99.34       80.21     12.39 o 
   6  13  12       22.41       22.79     11.25 o 
   7  13  12        0.83        2.78     10.78 o 
   8  13  12       11.70        8.34     12.97 o 
   9  13  12      120.46      118.50     16.66 o 
  10  13  12       70.90      125.49     40.91 o 
   0  14  12     1263.09     1297.08     46.64 o 
   1  14  12      695.37      743.37     26.55 o 
   2  14  12      720.69      788.83     27.11 o 
   3  14  12      429.39      416.43     21.70 o 
   4  14  12      297.93      264.70     16.82 o 
   5  14  12      616.35      600.72     28.92 o 
   6  14  12      656.78      718.75     27.20 o 
   7  14  12      477.19      473.00     33.67 o 
   8  14  12      267.64      284.48     21.00 o 
   1  15  12       13.56       31.20     12.83 o 
   2  15  12      297.50      354.96     20.77 o 
   3  15  12       18.17       32.77     13.27 o 
   4  15  12        3.03       -4.95     28.98 o 
   5  15  12      204.30      249.69     22.33 o 
   6  15  12       79.67       74.57     21.71 o 
   7  15  12      346.56      370.77     25.79 o 
   0  16  12      389.89      448.69     45.18 o 
   1  16  12      265.11      266.99     27.09 o 
   2  16  12      215.89      184.22     24.49 o 
   3  16  12      365.20      454.54     64.10 o 
   4  16  12       50.49       49.88     29.40 o 
   5  16  12       27.86       20.37     37.83 o 
   1   1  13      944.25      986.81     17.18 o 
   2   1  13      295.06      291.10      9.47 o 
   3   1  13       86.44       97.42      7.28 o 
   4   1  13     6530.49     6540.33     52.04 o 
   5   1  13       77.18       89.63      8.39 o 
   6   1  13      262.18      239.65     11.29 o 
   7   1  13     1316.81     1277.46     25.20 o 
   8   1  13     1723.43     1594.76     28.75 o 
   9   1  13      612.77      632.74     23.47 o 
  10   1  13      225.00      181.45     15.91 o 
  11   1  13      451.72      402.57     24.69 o 
  12   1  13     1338.91     1459.44     36.37 o 
  13   1  13      168.30      144.59     17.15 o 
  14   1  13      422.70      439.64     33.16 o 
   0   2  13       22.89        7.49     10.11 o 
   1   2  13       83.67       92.79      7.63 o 
   2   2  13     2929.06     2726.91     30.86 o 
   3   2  13      247.43      193.37      9.61 o 
   4   2  13        3.97       10.24      5.87 o 
   5   2  13     2975.25     2856.68     40.46 o 
   6   2  13      528.53      565.38     15.75 o 
   7   2  13       64.26       91.18     12.26 o 
   8   2  13      502.08      406.64     16.13 o 
   9   2  13        3.53       -2.60      8.41 o 
  10   2  13     2057.08     2073.77     48.05 o 
  11   2  13       12.36       23.76     11.84 o 
  12   2  13        2.10        0.70     11.53 o 
  13   2  13      953.37      978.05     31.63 o 
  14   2  13      153.88      139.20     40.60 o 
   1   3  13     1690.53     1725.12     23.95 o 
   2   3  13     2285.28     2331.14     31.87 o 
   3   3  13     1121.04     1091.28     24.79 o 
   4   3  13      105.19      122.69      8.77 o 
   5   3  13      219.55      208.33     10.39 o 
   6   3  13     4260.91     4252.40     48.88 o 
   7   3  13      275.61      244.55     13.22 o 
   8   3  13     2067.00     1978.07     32.78 o 
   9   3  13        3.71        6.18      8.93 o 
  10   3  13       83.04      115.50     14.72 o 
  11   3  13      293.91      272.62     18.63 o 
  12   3  13      777.51      737.49     32.82 o 
  13   3  13      181.55      184.52     18.41 o 
  14   3  13      832.66      889.75     43.83 o 
   0   4  13     5362.34     5342.25     59.33 o 
   1   4  13     2634.82     2654.28     30.40 o 
   2   4  13     8233.60     8027.85     81.50 o 
   3   4  13       23.62       34.19     14.11 o 
   4   4  13      500.31      509.40     22.87 o 
   5   4  13      681.14      650.86     18.19 o 
   6   4  13     2318.69     2250.18     33.90 o 
   7   4  13      214.00      258.61     13.81 o 
   8   4  13     2611.39     2502.64     37.73 o 
   9   4  13        3.45       -1.44      9.02 o 
  10   4  13     3326.07     3405.44     47.01 o 
  11   4  13       31.13       37.46     12.46 o 
  12   4  13      455.86      432.46     22.36 o 
  13   4  13      544.46      525.57     50.73 o 
  14   4  13       15.02       42.26     22.05 o 
   1   5  13      770.50      755.20     17.77 o 
   2   5  13     2126.83     2165.51     28.31 o 
   3   5  13      122.35      128.95     10.60 o 
   4   5  13        5.11       -0.95      8.24 o 
   5   5  13       25.00       25.29      9.54 o 
   6   5  13      746.70      785.22     20.98 o 
   7   5  13      395.21      352.38     15.59 o 
   8   5  13        3.32       -7.14      8.58 o 
   9   5  13     1944.77     1979.43     34.64 o 
  10   5  13      602.35      592.73     21.35 o 
  11   5  13      589.12      579.41     21.20 o 
  12   5  13       13.07       12.20     12.95 o 
  13   5  13       49.52       53.78     17.05 o 
  14   5  13      340.90      386.09     32.62 o 
   0   6  13    27745.96    28229.09    267.78 o 
   1   6  13      452.81      569.82     26.73 o 
   2   6  13     1609.29     1648.25     25.05 o 
   3   6  13      881.93      851.36     18.42 o 
   4   6  13       33.68       39.01      9.04 o 
   5   6  13     2688.23     2644.91     45.16 o 
   6   6  13      646.13      488.83     19.72 o 
   7   6  13       15.46        5.58      8.69 o 
   8   6  13     4136.60     4413.05     93.05 o 
   9   6  13        3.19       -9.36      9.36 o 
  10   6  13      501.26      424.85     18.51 o 
  11   6  13      277.45      316.89     18.54 o 
  12   6  13      729.66      713.82     36.10 o 
  13   6  13      210.75      229.06     22.76 o 
   1   7  13      511.77      482.25     23.08 o 
   2   7  13      327.78      300.43     12.59 o 
   3   7  13      308.52      303.11     12.67 o 
   4   7  13     2026.62     1941.57     28.71 o 
   5   7  13       78.28       68.23     10.45 o 
   6   7  13       38.05       37.57      9.15 o 
   7   7  13       17.94       10.59      9.05 o 
   8   7  13       96.78       88.03     11.97 o 
   9   7  13      146.44      148.63     13.79 o 
  10   7  13      223.32      219.59     15.52 o 
  11   7  13        0.10       -4.55     10.51 o 
  12   7  13      166.70      130.76     21.29 o 
  13   7  13       27.98       35.74     20.74 o 
   0   8  13     1658.97     1796.83     53.74 o 
   1   8  13       85.97       87.13     11.75 o 
   2   8  13      678.95      663.45     17.87 o 
   3   8  13      751.42      744.04     21.71 o 
   4   8  13     1365.41     1300.99     24.32 o 
   5   8  13       12.19       21.07      9.16 o 
   6   8  13      367.09      319.34     16.00 o 
   7   8  13      807.13      834.30     21.54 o 
   8   8  13     2197.57     2246.88     37.44 o 
   9   8  13        1.73       -3.92      8.80 o 
  10   8  13      460.25      414.13     22.91 o 
  11   8  13      302.81      301.07     23.05 o 
  12   8  13      665.79      761.57     28.69 o 
  13   8  13       12.59       -1.76     14.76 o 
   1   9  13      318.88      298.33     16.35 o 
   2   9  13     1426.85     1432.52     27.90 o 
   3   9  13      821.62      845.61     25.23 o 
   4   9  13      208.64      210.62     12.51 o 
   5   9  13      386.20      410.98     15.68 o 
   6   9  13     3252.50     3372.73     46.36 o 
   7   9  13       57.20       48.32     11.20 o 
   8   9  13      365.19      397.12     22.80 o 
   9   9  13      308.08      254.13     14.91 o 
  10   9  13      128.87      131.09     14.51 o 
  11   9  13       55.92       48.65     14.39 o 
  12   9  13      192.09      142.79     17.76 o 
   0  10  13      738.73      735.69     33.99 o 
   1  10  13      360.43      315.42     20.42 o 
   2  10  13      649.02      611.81     22.47 o 
   3  10  13        1.39       -8.47      8.47 o 
   4  10  13        0.97       -1.53      8.38 o 
   5  10  13      770.91      801.77     21.22 o 
   6  10  13      161.67      179.59     13.12 o 
   7  10  13        9.61        4.81     10.03 o 
   8  10  13      385.19      392.64     28.05 o 
   9  10  13      163.48      158.31     16.90 o 
  10  10  13      346.16      380.85     25.38 o 
  11  10  13        1.74       -6.40     12.23 o 
   1  11  13       89.21       79.84     13.03 o 
   2  11  13      416.00      395.81     19.51 o 
   3  11  13       32.78       32.22     10.61 o 
   4  11  13     1146.76     1193.09     27.43 o 
   5  11  13      173.72      161.14     12.68 o 
   6  11  13     1410.71     1496.49     28.59 o 
   7  11  13       20.68       35.20     10.99 o 
   8  11  13        5.17        1.88     12.31 o 
   9  11  13      504.66      530.54     28.41 o 
  10  11  13        2.13        2.72     15.35 o 
  11  11  13        2.13        4.14     15.79 o 
   0  12  13       26.86       42.78     18.86 o 
   1  12  13       64.55       58.62     12.58 o 
   2  12  13      689.14      681.03     24.23 o 
   3  12  13       18.81       12.70     11.94 o 
   4  12  13       35.85       25.43     10.41 o 
   5  12  13      363.10      352.27     17.28 o 
   6  12  13       63.89       77.79     11.87 o 
   7  12  13      115.65      104.97     14.73 o 
   8  12  13       20.82       23.55     15.65 o 
   9  12  13        8.72      -12.23     14.16 o 
  10  12  13      227.26      248.91     23.88 o 
   1  13  13        9.73       15.04     11.83 o 
   2  13  13       91.99       77.69     13.75 o 
   3  13  13        6.10        0.66     11.49 o 
   4  13  13     1073.61     1157.08     28.78 o 
   5  13  13       11.44        6.69     10.78 o 
   6  13  13      396.23      337.17     21.42 o 
   7  13  13      192.83      174.91     17.77 o 
   8  13  13      640.70      586.14     30.23 o 
   9  13  13       85.73       81.57     32.05 o 
   0  14  13      299.71      355.18     29.34 o 
   1  14  13       32.62       27.41     12.67 o 
   2  14  13       20.93       26.78     12.44 o 
   3  14  13       12.42        2.51     11.81 o 
   4  14  13       11.24        4.06     11.17 o 
   5  14  13        1.83        2.15     12.03 o 
   6  14  13      180.77      159.35     20.64 o 
   7  14  13        3.91       -6.51     14.52 o 
   1  15  13      221.58      258.86     26.77 o 
   2  15  13      109.60      126.02     19.08 o 
   3  15  13      123.91      117.96     22.12 o 
   4  15  13      279.05      254.70     22.97 o 
   5  15  13       61.54       49.19     20.87 o 
   0  16  13      469.15      465.92     46.63 o 
   1  16  13       69.51       35.58     19.02 o 
   2  16  13     1038.88     1123.36     75.42 o 
   0   0  14      143.65      158.32     22.41 o 
   1   0  14     1029.93      951.06     70.06 o 
   2   0  14     1746.39     1809.33     35.75 o 
   3   0  14      184.69      226.75     12.52 o 
   4   0  14     2038.18     1897.71     60.08 o 
   5   0  14        2.53        2.00     10.77 o 
   6   0  14      242.90      284.06     17.42 o 
   7   0  14     1097.55     1211.52     32.31 o 
   8   0  14     4218.91     4226.81     82.78 o 
   9   0  14       48.47       81.81     18.81 o 
  10   0  14     2877.29     2807.51     69.56 o 
  11   0  14        5.36       11.61     16.86 o 
  12   0  14     1526.51     1630.60     55.25 o 
  13   0  14      107.78      105.16     23.67 o 
  14   0  14       66.70       58.56     29.40 o 
   1   1  14       32.75       30.00      7.69 o 
   2   1  14      141.57      158.73      9.19 o 
   3   1  14      747.29      681.94     16.36 o 
   4   1  14      151.15      151.35      9.71 o 
   5   1  14       78.37       93.37      8.77 o 
   6   1  14      827.40      826.14     18.62 o 
   7   1  14      283.82      256.82     13.84 o 
   8   1  14        0.95       -1.40      8.85 o 
   9   1  14      302.09      263.87     17.38 o 
  10   1  14      275.26      282.95     18.55 o 
  11   1  14       26.15       14.99     12.00 o 
  12   1  14       95.30       69.07     14.64 o 
  13   1  14       35.59       14.70     15.52 o 
  14   1  14       17.45       25.52     23.43 o 
   0   2  14     4334.63     4134.63     84.80 o 
   1   2  14      344.21      319.79     12.79 o 
   2   2  14     1568.67     1589.82     23.69 o 
   3   2  14      185.12      166.77     10.61 o 
   4   2  14       17.45       20.23      7.03 o 
   5   2  14      843.60      767.21     17.82 o 
   6   2  14       17.85       18.03      8.23 o 
   7   2  14      224.96      248.41     13.83 o 
   8   2  14      451.50      491.48     18.11 o 
   9   2  14       29.69       37.46     12.71 o 
  10   2  14     1906.82     1814.57     39.17 o 
  11   2  14      436.93      428.47     24.19 o 
  12   2  14      596.08      620.85     26.07 o 
  13   2  14      242.23      278.70     29.20 o 
  14   2  14       69.88       58.29     22.35 o 
   1   3  14      146.03      109.85      8.88 o 
   2   3  14      928.09      931.00     20.65 o 
   3   3  14      611.81      645.20     18.07 o 
   4   3  14     1182.46     1164.53     21.30 o 
   5   3  14     1152.68     1156.20     30.60 o 
   6   3  14     1819.72     1850.45     30.94 o 
   7   3  14       88.63       81.00     10.97 o 
   8   3  14      472.23      433.64     17.31 o 
   9   3  14      153.68      163.69     13.41 o 
  10   3  14       30.34       26.13     12.17 o 
  11   3  14        0.81      -10.86     11.11 o 
  12   3  14       86.77       74.06     14.88 o 
  13   3  14        2.57      -12.91     14.95 o 
   0   4  14      500.60      491.70     17.89 o 
   1   4  14        2.88        3.86      6.67 o 
   2   4  14      585.43      581.72     16.12 o 
   3   4  14      142.75      160.97     22.61 o 
   4   4  14        1.33        7.38      9.11 o 
   5   4  14      346.60      239.56     14.84 o 
   6   4  14       19.69       16.19     10.24 o 
   7   4  14      178.73      197.46     15.83 o 
   8   4  14        6.87       -8.23      8.79 o 
   9   4  14       13.40       16.58     11.71 o 
  10   4  14      257.73      300.28     23.25 o 
  11   4  14        0.07        2.62     12.06 o 
  12   4  14       11.68      -11.13     11.78 o 
  13   4  14      189.64      175.79     26.47 o 
   1   5  14        7.25        1.07      7.28 o 
   2   5  14     1284.11     1212.12     24.29 o 
   3   5  14        1.07       -7.17      7.17 o 
   4   5  14     2511.98     2438.04     40.11 o 
   5   5  14       33.90       42.17     10.74 o 
   6   5  14     2850.04     2820.21     45.44 o 
   7   5  14        0.44       -9.58      9.58 o 
   8   5  14      170.71      169.91     13.67 o 
   9   5  14      372.44      342.55     17.02 o 
  10   5  14       70.18       67.06     12.08 o 
  11   5  14        5.83        5.85     10.44 o 
  12   5  14      459.01      433.96     26.92 o 
  13   5  14       40.04       72.20     22.17 o 
   0   6  14      209.29      241.14     16.88 o 
   1   6  14     1064.88     1049.91     22.92 o 
   2   6  14       85.81       93.56     10.36 o 
   3   6  14        5.74        8.52      8.11 o 
   4   6  14       12.28        4.80      8.60 o 
   5   6  14      225.05      174.16     13.06 o 
   6   6  14        4.86        0.13      9.95 o 
   7   6  14       24.46       28.30     12.28 o 
   8   6  14        0.09      -10.49     10.49 o 
   9   6  14        0.21        1.99      9.62 o 
  10   6  14       37.88       23.63     11.29 o 
  11   6  14        7.09        1.69     10.49 o 
  12   6  14       37.99       15.81     15.37 o 
  13   6  14       90.54       49.08     22.61 o 
   1   7  14      532.65      507.15     17.82 o 
   2   7  14     1748.10     1736.99     27.20 o 
   3   7  14      183.65      217.36     13.48 o 
   4   7  14     5936.70     5905.01     63.41 o 
   5   7  14      542.57      549.33     19.23 o 
   6   7  14     2749.05     2629.52     39.94 o 
   7   7  14      670.75      685.31     22.25 o 
   8   7  14      385.83      468.13     21.88 o 
   9   7  14       29.34       38.63     12.62 o 
  10   7  14        0.35       -9.74     10.04 o 
  11   7  14       67.67       59.63     13.00 o 
  12   7  14      297.64      272.63     20.53 o 
   0   8  14       32.88       42.06     14.82 o 
   1   8  14       54.07       46.13      9.88 o 
   2   8  14      310.77      280.73     14.49 o 
   3   8  14      339.32      338.44     14.18 o 
   4   8  14       16.09       19.64      9.49 o 
   5   8  14        0.03       -9.03      9.03 o 
   6   8  14       19.21       11.38     10.08 o 
   7   8  14       34.41       38.09     10.89 o 
   8   8  14       21.83       24.43      9.54 o 
   9   8  14       21.53       16.44     10.49 o 
  10   8  14       98.72       98.37     19.73 o 
  11   8  14       93.59       93.16     15.76 o 
  12   8  14        0.55       -4.13     15.30 o 
   1   9  14      222.02      216.33     14.19 o 
   2   9  14      190.97      176.39     13.18 o 
   3   9  14      193.66      211.42     14.23 o 
   4   9  14     4622.49     4509.10     54.74 o 
   5   9  14      139.62      138.79     13.13 o 
   6   9  14      908.16      907.89     25.07 o 
   7   9  14      122.74      119.95     13.18 o 
   8   9  14       50.16       53.17     11.93 o 
   9   9  14        0.91       -7.03     10.59 o 
  10   9  14       35.47       29.99     20.82 o 
  11   9  14      277.43      314.17     24.81 o 
   0  10  14      409.91      396.53     27.56 o 
   1  10  14      846.33      875.66     26.18 o 
   2  10  14     1064.54     1109.40     26.45 o 
   3  10  14       34.02       26.80     10.53 o 
   4  10  14       19.30       23.49     11.47 o 
   5  10  14      126.84      167.07     14.16 o 
   6  10  14        5.04       14.77     10.56 o 
   7  10  14       49.99       78.96     12.87 o 
   8  10  14      129.50      114.44     13.89 o 
   9  10  14      114.09      115.56     26.61 o 
  10  10  14     1308.35     1303.76     41.89 o 
   1  11  14      381.03      379.26     30.34 o 
   2  11  14       36.00       34.49     10.43 o 
   3  11  14        0.32        8.19     10.09 o 
   4  11  14      267.85      267.18     16.13 o 
   5  11  14       16.83       15.15     10.46 o 
   6  11  14      259.65      296.73     17.35 o 
   7  11  14       14.10       10.64     11.01 o 
   8  11  14       26.31       18.93     15.88 o 
   9  11  14      880.89      878.95     35.71 o 
  10  11  14      228.47      259.70     24.39 o 
   0  12  14       11.18       -0.65     16.48 o 
   1  12  14      134.31      135.14     15.08 o 
   2  12  14      686.02      679.33     25.67 o 
   3  12  14       94.52       97.64     12.94 o 
   4  12  14      191.85      181.64     14.85 o 
   5  12  14      113.47      130.27     14.72 o 
   6  12  14      226.40      252.12     16.93 o 
   7  12  14       98.78      116.20     18.54 o 
   8  12  14     1027.27     1040.04     38.48 o 
   9  12  14       45.60       70.36     31.93 o 
   1  13  14       79.05       92.34     14.97 o 
   2  13  14        0.02       -4.64     12.05 o 
   3  13  14      441.19      488.98     20.67 o 
   4  13  14        1.71        6.40     10.96 o 
   5  13  14       55.45       57.68     14.01 o 
   6  13  14       19.47       22.60     12.90 o 
   7  13  14      157.17      173.21     20.93 o 
   0  14  14     1523.40     1550.52     53.67 o 
   1  14  14      133.70      168.22     17.86 o 
   2  14  14      358.03      337.32     24.15 o 
   3  14  14       94.25      106.74     16.09 o 
   4  14  14        5.91       11.89     12.85 o 
   5  14  14        5.71        9.75     12.93 o 
   6  14  14       31.12       -1.96     19.46 o 
   1  15  14       57.32       57.78     20.33 o 
   2  15  14       53.21       77.46     24.82 o 
   3  15  14       30.81       40.46     16.54 o 
   1   1  15        0.00       -1.59      7.15 o 
   2   1  15     2491.76     2605.70     40.24 o 
   3   1  15        9.51       35.02     12.27 o 
   4   1  15      452.24      454.01     16.13 o 
   5   1  15       48.82       72.66     10.05 o 
   6   1  15      908.49      948.25     20.77 o 
   7   1  15        1.12       -3.97      8.61 o 
   8   1  15      414.35      363.49     19.18 o 
   9   1  15        2.93        2.06     10.59 o 
  10   1  15      152.33      155.66     16.42 o 
  11   1  15      141.64      169.09     18.40 o 
  12   1  15      591.67      577.51     25.81 o 
  13   1  15       34.76       41.32     21.87 o 
   0   2  15      536.46      575.95     22.47 o 
   1   2  15       19.53        8.77      8.80 o 
   2   2  15       12.85       20.56      9.28 o 
   3   2  15      568.76      480.02     15.06 o 
   4   2  15       26.89       19.06      8.48 o 
   5   2  15       12.78        5.98      8.39 o 
   6   2  15      823.73      790.31     24.37 o 
   7   2  15       50.32       41.76     10.21 o 
   8   2  15      240.41      252.88     14.87 o 
   9   2  15       37.35       36.23     12.32 o 
  10   2  15       70.75       49.13     16.10 o 
  11   2  15        0.00        1.55     12.51 o 
  12   2  15     1162.53     1158.73     34.71 o 
  13   2  15       66.85       53.31     23.01 o 
   1   3  15      156.98      156.17     11.45 o 
   2   3  15      166.94      151.03     12.70 o 
   3   3  15        0.15       -7.39      7.39 o 
   4   3  15     3135.33     3278.36     44.24 o 
   5   3  15       15.70       38.09     11.13 o 
   6   3  15     1894.06     1820.21     52.49 o 
   7   3  15      280.96      280.75     17.19 o 
   8   3  15     2177.55     2112.68     36.28 o 
   9   3  15      102.16       95.57     12.58 o 
  10   3  15      107.84       83.15     14.72 o 
  11   3  15       48.58       30.29     13.43 o 
  12   3  15      944.42     1027.07     38.22 o 
  13   3  15      149.12      155.69     27.01 o 
   0   4  15     6924.02     6815.14    177.48 o 
   1   4  15      101.53      141.76     20.38 o 
   2   4  15     1189.43     1236.14     22.78 o 
   3   4  15       13.84        5.68      8.42 o 
   4   4  15        0.77        9.34      7.86 o 
   5   4  15       18.87       21.44     10.40 o 
   6   4  15       54.49       47.15     12.06 o 
   7   4  15      234.92      253.90     16.97 o 
   8   4  15     3261.32     3313.72     52.33 o 
   9   4  15       83.81       80.27     12.28 o 
  10   4  15      574.71      590.28     24.79 o 
  11   4  15      116.56       97.83     15.90 o 
  12   4  15       17.26       -9.66     14.41 o 
   1   5  15        0.21        3.88      8.67 o 
   2   5  15     1949.89     1829.59     28.19 o 
   3   5  15       30.21       12.64      8.00 o 
   4   5  15      140.70      110.86     11.66 o 
   5   5  15       19.85       30.33     11.09 o 
   6   5  15      418.37      435.33     20.14 o 
   7   5  15       10.37        1.41     11.65 o 
   8   5  15     2884.04     2841.51     63.98 o 
   9   5  15        8.25       15.39     14.32 o 
  10   5  15       56.69       61.70     12.32 o 
  11   5  15        3.27       -1.14     12.67 o 
  12   5  15      375.01      373.07     33.52 o 
   0   6  15     2274.18     2142.49    128.92 o 
   1   6  15       85.29      103.02     11.58 o 
   2   6  15     3675.85     3608.15     41.85 o 
   3   6  15      134.68      146.67     12.24 o 
   4   6  15      157.21      145.65     12.34 o 
   5   6  15      168.66      152.05     13.11 o 
   6   6  15     1361.73     1444.65     27.07 o 
   7   6  15      335.69      386.64     20.21 o 
   8   6  15     1167.98     1074.47     30.44 o 
   9   6  15        8.65       19.75     12.67 o 
  10   6  15     1330.69     1460.60     37.86 o 
  11   6  15      150.14      175.31     17.77 o 
  12   6  15      213.95      215.49     28.98 o 
   1   7  15      190.04      196.72     14.09 o 
   2   7  15       86.91       83.37     12.29 o 
   3   7  15      287.65      268.56     14.71 o 
   4   7  15        6.19       23.71      9.82 o 
   5   7  15       10.58       22.67      9.78 o 
   6   7  15       59.27       62.70     11.46 o 
   7   7  15       42.23       47.95     12.46 o 
   8   7  15      953.56      951.23     36.52 o 
   9   7  15       11.40       12.24     15.86 o 
  10   7  15      240.53      309.28     23.57 o 
  11   7  15       46.93       55.99     17.59 o 
   0   8  15     3276.77     3358.48     58.42 o 
   1   8  15       48.74       44.31      9.97 o 
   2   8  15      930.08      913.56     27.19 o 
   3   8  15      112.46      101.29     18.21 o 
   4   8  15       13.73       13.58      9.95 o 
   5   8  15       30.29       23.24     10.57 o 
   6   8  15      112.22      137.51     13.85 o 
   7   8  15       29.89       18.79     10.76 o 
   8   8  15      690.43      675.51     26.99 o 
   9   8  15       11.30        0.87     10.65 o 
  10   8  15     1326.29     1239.37     34.23 o 
  11   8  15      126.58      150.86     21.02 o 
   1   9  15      283.32      266.42     15.21 o 
   2   9  15        5.76       -2.67      9.04 o 
   3   9  15       19.55        7.61     11.04 o 
   4   9  15     2018.62     2137.40     41.78 o 
   5   9  15       22.74       25.06     10.62 o 
   6   9  15      285.09      258.14     16.42 o 
   7   9  15       15.90       30.51     11.79 o 
   8   9  15      238.58      209.37     16.16 o 
   9   9  15        4.33      -11.75     11.75 o 
  10   9  15       30.35       14.75     16.29 o 
   0  10  15      831.76      837.39     37.05 o 
   1  10  15       71.44       65.14     11.81 o 
   2  10  15      412.60      422.73     18.27 o 
   3  10  15      104.61      104.30     14.92 o 
   4  10  15       75.23       73.77     13.79 o 
   5  10  15      169.14      177.44     20.72 o 
   6  10  15      561.30      549.74     23.04 o 
   7  10  15       14.57        8.32     11.08 o 
   8  10  15      276.55      267.86     19.60 o 
   9  10  15       15.18        9.64     16.16 o 
   1  11  15        0.46       -6.60      9.78 o 
   2  11  15      369.55      332.10     17.67 o 
   3  11  15      132.08      162.15     14.55 o 
   4  11  15     1174.21     1233.95     33.76 o 
   5  11  15       14.97       14.44     12.21 o 
   6  11  15      181.75      196.24     16.60 o 
   7  11  15        0.54       -9.60     11.90 o 
   8  11  15      209.02      198.43     21.80 o 
   0  12  15      678.09      692.90     36.76 o 
   1  12  15        0.85      -11.34     11.54 o 
   2  12  15      131.64      145.95     14.75 o 
   3  12  15        3.31        3.28     13.40 o 
   4  12  15       16.91       17.12     12.41 o 
   5  12  15        2.76      -10.70     11.86 o 
   6  12  15       35.09       21.17     21.93 o 
   7  12  15      168.07      191.40     18.82 o 
   1  13  15        6.89      -14.59     14.59 o 
   2  13  15      798.65      897.68     30.47 o 
   3  13  15        8.98       -1.49     12.44 o 
   4  13  15      305.93      306.35     20.72 o 
   5  13  15        3.84       -4.35     14.45 o 
   6  13  15     1293.23     1449.70     57.08 o 
   0  14  15       83.46       97.84     31.09 o 
   1  14  15        2.98      -15.47     16.94 o 
   2  14  15       25.01       -0.65     14.52 o 
   3  14  15        2.09        6.69     17.77 o 
   0   0  16      456.83      473.15     37.47 o 
   1   0  16       92.52       63.26     15.09 o 
   2   0  16     6680.33     6593.85    110.79 o 
   3   0  16     1458.79     1323.20     42.24 o 
   4   0  16     1372.61     1425.06     44.31 o 
   5   0  16       32.14       13.65     14.34 o 
   6   0  16     2825.32     2845.05     63.90 o 
   7   0  16       11.56       23.95     15.83 o 
   8   0  16      535.66      399.49     34.82 o 
   9   0  16       53.50       39.77     18.66 o 
  10   0  16     3010.33     3282.76    113.98 o 
  11   0  16      156.65      154.09     25.73 o 
  12   0  16     1072.88     1075.71     70.00 o 
   1   1  16        0.11        3.50      8.81 o 
   2   1  16      228.92      209.30     12.90 o 
   3   1  16      380.92      368.15     17.44 o 
   4   1  16      201.69      228.55     15.34 o 
   5   1  16      560.32      511.03     25.99 o 
   6   1  16        9.11        9.52     10.44 o 
   7   1  16      149.45      128.59     14.19 o 
   8   1  16       99.98       93.08     14.28 o 
   9   1  16       50.12       37.94     12.98 o 
  10   1  16      276.41      243.65     19.40 o 
  11   1  16       58.84       49.11     19.86 o 
  12   1  16       14.37        1.61     19.60 o 
   0   2  16     4381.53     4317.91     64.37 o 
   1   2  16      116.35      149.66     12.78 o 
   2   2  16      709.28      660.57     21.86 o 
   3   2  16      604.62      631.45     19.61 o 
   4   2  16      141.51      159.55     13.96 o 
   5   2  16        4.81        7.30      9.09 o 
   6   2  16        6.05        5.19     10.41 o 
   7   2  16      149.57      176.69     15.50 o 
   8   2  16     1273.83     1398.14     33.48 o 
   9   2  16        9.40       -0.70     11.15 o 
  10   2  16     1799.87     1886.50     41.53 o 
  11   2  16      317.39      285.45     20.64 o 
  12   2  16      271.79      242.09     29.96 o 
   1   3  16        2.07       -7.95      7.95 o 
   2   3  16       19.64       36.33     10.56 o 
   3   3  16        3.95       -8.97      8.97 o 
   4   3  16     3558.82     3748.21     64.40 o 
   5   3  16       80.86       87.82     12.73 o 
   6   3  16      187.43      187.55     15.59 o 
   7   3  16       25.69       14.86     11.04 o 
   8   3  16       32.84       23.98     11.98 o 
   9   3  16       56.06       42.04     15.08 o 
  10   3  16      101.70      152.68     17.14 o 
  11   3  16       22.59        0.28     13.41 o 
  12   3  16      601.40      714.84     41.88 o 
   0   4  16      685.24      663.55     31.60 o 
   1   4  16      277.65      244.69     15.63 o 
   2   4  16      154.82      156.03     12.28 o 
   3   4  16       14.30       16.61      9.45 o 
   4   4  16       73.54       59.94     13.37 o 
   5   4  16      570.93      516.56     21.29 o 
   6   4  16      116.18      105.90     16.12 o 
   7   4  16      101.33      102.62     16.28 o 
   8   4  16      612.75      736.65     26.56 o 
   9   4  16        0.24        1.22     12.15 o 
  10   4  16        2.91        4.15     14.30 o 
  11   4  16       26.89       21.96     16.14 o 
   1   5  16       38.83       22.33     12.61 o 
   2   5  16     1033.89     1020.56     24.49 o 
   3   5  16      231.93      225.39     12.75 o 
   4   5  16     1112.40     1102.07     23.36 o 
   5   5  16      580.78      637.15     25.29 o 
   6   5  16     1302.00     1328.85     33.65 o 
   7   5  16      177.18      190.63     16.53 o 
   8   5  16       27.07       17.54     12.69 o 
   9   5  16       77.82       70.68     14.24 o 
  10   5  16       23.76       34.25     14.03 o 
  11   5  16      478.03      433.60     34.21 o 
   0   6  16        5.73        3.69     14.52 o 
   1   6  16       24.55       18.91     10.50 o 
   2   6  16       81.69       62.15     12.23 o 
   3   6  16      111.00       99.12     10.95 o 
   4   6  16        1.11       12.05      9.48 o 
   5   6  16        1.03        1.03      9.71 o 
   6   6  16       32.69       32.62     11.03 o 
   7   6  16        2.47       -5.04     11.30 o 
   8   6  16      255.49      283.16     19.41 o 
   9   6  16       36.00       28.71     13.24 o 
  10   6  16        6.42       -5.14     14.19 o 
  11   6  16       62.92       32.99     22.60 o 
   1   7  16      196.83      213.41     16.53 o 
   2   7  16     1008.13     1048.80     25.57 o 
   3   7  16       97.36      113.34     14.16 o 
   4   7  16     1349.99     1289.64     28.48 o 
   5   7  16      308.49      307.53     17.61 o 
   6   7  16     2218.22     2272.44     38.99 o 
   7   7  16      125.54      102.60     13.66 o 
   8   7  16       65.72       51.58     11.52 o 
   9   7  16        6.05        8.87     10.84 o 
  10   7  16      234.81      277.96     25.87 o 
   0   8  16       78.96       35.72     18.37 o 
   1   8  16       40.77       38.69     10.71 o 
   2   8  16        9.17       -4.50     10.77 o 
   3   8  16      249.19      282.53     18.24 o 
   4   8  16       12.14        5.64     11.47 o 
   5   8  16      657.30      626.38     24.23 o 
   6   8  16        7.85        3.65     10.18 o 
   7   8  16       34.49       56.15     12.29 o 
   8   8  16       77.52       97.41     14.04 o 
   9   8  16        1.83      -10.10     12.06 o 
  10   8  16       39.73       34.25     14.17 o 
   1   9  16       23.72       13.76     11.36 o 
   2   9  16      138.41      120.72     15.35 o 
   3   9  16       51.94       42.92     13.16 o 
   4   9  16     2508.72     2556.28     48.02 o 
   5   9  16        9.33       21.43     11.40 o 
   6   9  16      679.42      653.79     29.37 o 
   7   9  16       95.44       76.27     13.15 o 
   8   9  16       27.10       35.29     14.41 o 
   9   9  16       69.23       59.24     16.89 o 
   0  10  16     1850.29     1970.28     47.26 o 
   1  10  16       55.96       61.73     13.30 o 
   2  10  16       67.95       53.98     19.88 o 
   3  10  16       52.37       48.47     14.08 o 
   4  10  16        4.48       18.22     12.91 o 
   5  10  16       68.20       51.63     13.92 o 
   6  10  16       56.36       99.24     14.33 o 
   7  10  16       35.27       41.05     13.98 o 
   8  10  16     1056.93     1215.97     40.78 o 
   1  11  16       79.65       88.95     13.66 o 
   2  11  16        3.17       -2.06     12.31 o 
   3  11  16       42.22       40.03     13.05 o 
   4  11  16      143.92      139.03     17.09 o 
   5  11  16       12.89        7.05     16.14 o 
   6  11  16       47.54       36.91     16.43 o 
   7  11  16      159.61      186.19     19.88 o 
   0  12  16      221.76      250.16     27.72 o 
   1  12  16       92.94       76.50     14.19 o 
   2  12  16     1050.55     1174.10     34.08 o 
   3  12  16      179.03      192.33     18.63 o 
   4  12  16      178.22      187.03     21.22 o 
   5  12  16      141.11      138.55     20.41 o 
   1  13  16      259.88      256.37     20.73 o 
   2  13  16      264.28      281.35     21.31 o 
   3  13  16      136.24      138.49     20.58 o 
   1   1  17      582.72      607.95     21.88 o 
   2   1  17      613.96      606.57     22.26 o 
   3   1  17       43.83       41.32     11.66 o 
   4   1  17      865.46      854.63     25.82 o 
   5   1  17        0.60       -1.22     10.52 o 
   6   1  17     1661.86     1723.39     42.59 o 
   7   1  17      165.95      164.93     18.44 o 
   8   1  17      564.56      518.61     26.66 o 
   9   1  17      153.05      158.78     21.24 o 
  10   1  17      107.38       84.18     17.96 o 
  11   1  17        1.71      -14.59     15.65 o 
   0   2  17      138.07      176.55     20.40 o 
   1   2  17        1.27        0.10      8.45 o 
   2   2  17      977.01      929.00     25.74 o 
   3   2  17      108.91       81.22     12.90 o 
   4   2  17      121.09      125.78     13.98 o 
   5   2  17      606.47      575.88     26.36 o 
   6   2  17        2.02       -0.41     18.90 o 
   7   2  17      232.20      252.81     17.48 o 
   8   2  17      192.92      188.00     21.00 o 
   9   2  17        3.21      -11.52     13.49 o 
  10   2  17      206.15      215.53     22.35 o 
  11   2  17       70.67       68.26     39.58 o 
   1   3  17       22.62       16.87     10.22 o 
   2   3  17      993.78      950.08     24.02 o 
   3   3  17      511.54      503.01     18.49 o 
   4   3  17     1584.57     1681.96     35.19 o 
   5   3  17       69.48       66.73     14.74 o 
   6   3  17      681.53      711.23     25.16 o 
   7   3  17       24.00       21.06     12.10 o 
   8   3  17      360.56      370.37     20.66 o 
   9   3  17        2.47      -14.27     14.27 o 
  10   3  17        4.67        4.27     15.55 o 
  11   3  17      180.61      190.96     28.65 o 
   0   4  17      978.43      937.24     38.93 o 
   1   4  17      385.50      362.91     18.40 o 
   2   4  17     1143.51     1157.27     26.31 o 
   3   4  17       18.54       16.47      9.84 o 
   4   4  17       29.69       20.25     13.30 o 
   5   4  17       47.01       37.18     21.80 o 
   6   4  17        7.86       12.70     11.69 o 
   7   4  17      475.82      551.57     23.60 o 
   8   4  17      992.01     1050.38     34.59 o 
   9   4  17       87.81      107.47     15.77 o 
  10   4  17      705.83      656.95     39.63 o 
   1   5  17      148.22      132.41     14.05 o 
   2   5  17      738.14      768.20     25.64 o 
   3   5  17       30.01       22.00     11.82 o 
   4   5  17        3.52       10.24      9.77 o 
   5   5  17        0.94       -9.91     10.17 o 
   6   5  17      262.35      259.92     16.71 o 
   7   5  17       50.29       39.03     13.29 o 
   8   5  17        5.95       -5.12     12.00 o 
   9   5  17      134.60      103.76     17.84 o 
  10   5  17        0.53      -18.85     18.85 o 
   0   6  17     1930.11     1797.99     59.16 o 
   1   6  17      303.19      312.19     18.88 o 
   2   6  17      713.51      706.83     24.90 o 
   3   6  17       99.62       93.96     13.42 o 
   4   6  17       47.24       43.08     11.01 o 
   5   6  17     1238.23     1276.78     29.26 o 
   6   6  17      477.73      479.55     19.96 o 
   7   6  17       12.69       39.93     11.93 o 
   8   6  17      225.52      214.38     18.66 o 
   9   6  17      100.89      122.30     19.42 o 
   1   7  17       58.35       50.92     12.91 o 
   2   7  17      356.57      377.28     19.99 o 
   3   7  17       34.13       29.15     12.09 o 
   4   7  17        4.70       20.13     12.11 o 
   5   7  17       37.87       21.13     11.38 o 
   6   7  17        1.54        6.09     10.92 o 
   7   7  17       48.13       44.64     12.41 o 
   8   7  17        6.40        9.08     11.72 o 
   9   7  17      178.10      175.28     21.28 o 
   0   8  17     1312.05     1295.66     48.11 o 
   1   8  17        9.25        6.97     12.10 o 
   2   8  17       28.97       22.12     17.23 o 
   3   8  17        1.28       -3.72     11.43 o 
   4   8  17       34.14       32.75     12.91 o 
   5   8  17       42.26       40.69     13.76 o 
   6   8  17       88.77       65.36     13.25 o 
   7   8  17      303.16      334.14     25.37 o 
   8   8  17      545.77      562.26     25.55 o 
   1   9  17      190.52      196.21     17.46 o 
   2   9  17      151.70      161.36     15.13 o 
   3   9  17      554.77      588.79     24.82 o 
   4   9  17      176.93      194.64     22.80 o 
   5   9  17       41.13       39.27     16.26 o 
   6   9  17      388.42      355.53     21.67 o 
   7   9  17       34.57       30.14     19.14 o 
   0  10  17      169.63      201.41     25.90 o 
   1  10  17      118.02      145.64     16.95 o 
   2  10  17      415.62      442.25     22.86 o 
   3  10  17        5.93        1.99     12.23 o 
   4  10  17      103.03       83.59     15.42 o 
   5  10  17       96.54       79.54     20.66 o 
   6  10  17       34.87       55.79     17.40 o 
   1  11  17      291.08      293.34     19.11 o 
   2  11  17       69.55       73.76     15.29 o 
   3  11  17       64.90       52.46     14.67 o 
   4  11  17      219.90      193.26     22.01 o 
   5  11  17      121.06      105.77     24.82 o 
   0  12  17      822.15      817.57     43.49 o 
   1  12  17       10.22       16.03     15.92 o 
   2  12  17       55.17       58.55     17.86 o 
   0   0  18     3981.64     4122.33    112.17 o 
   1   0  18        2.61        9.32     15.30 o 
   2   0  18     1006.41      862.67     37.61 o 
   3   0  18      407.84      478.20     40.78 o 
   4   0  18      337.44      336.13     26.68 o 
   5   0  18      835.20      801.34     37.85 o 
   6   0  18      293.47      262.78     38.07 o 
   7   0  18      135.03      117.23     33.01 o 
   8   0  18     1261.27     1360.90     74.34 o 
   9   0  18       72.66      114.70     36.03 o 
  10   0  18      131.93      116.99     34.94 o 
   1   1  18      149.70      142.72     14.39 o 
   2   1  18       14.11       15.70     11.29 o 
   3   1  18      125.95      109.78     14.27 o 
   4   1  18       88.49       91.67     13.88 o 
   5   1  18       63.33       68.68     13.12 o 
   6   1  18      173.78      166.56     19.24 o 
   7   1  18        1.74       -0.24     17.38 o 
   8   1  18        6.72       13.07     19.33 o 
   9   1  18      148.19      155.05     25.98 o 
  10   1  18        0.18       -9.70     17.68 o 
   0   2  18      917.12      968.79     39.44 o 
   1   2  18      845.83      816.78     25.93 o 
   2   2  18      280.33      272.53     17.27 o 
   3   2  18      768.13      793.82     26.17 o 
   4   2  18      196.40      187.81     16.08 o 
   5   2  18      109.70      103.99     17.11 o 
   6   2  18      642.10      658.97     30.00 o 
   7   2  18      736.20      792.15     40.43 o 
   8   2  18      661.13      618.45     37.66 o 
   9   2  18       15.42       13.63     20.22 o 
   1   3  18       75.48       83.51     13.26 o 
   2   3  18      519.33      519.09     21.86 o 
   3   3  18      675.60      811.93     26.32 o 
   4   3  18      225.38      168.70     24.91 o 
   5   3  18        3.81       19.74     14.22 o 
   6   3  18      395.09      347.64     23.76 o 
   7   3  18      265.39      224.22     21.25 o 
   8   3  18        3.00       -3.41     14.42 o 
   9   3  18       68.82       70.12     17.95 o 
   0   4  18       36.39       27.59     26.87 o 
   1   4  18       87.70      105.62     14.06 o 
   2   4  18      145.13      163.80     15.44 o 
   3   4  18      484.40      474.21     21.49 o 
   4   4  18        2.96       -0.23     11.04 o 
   5   4  18       37.97       28.07     14.51 o 
   6   4  18       54.81       76.75     16.89 o 
   7   4  18        4.85        6.98     14.42 o 
   8   4  18       95.32       86.60     15.59 o 
   9   4  18        0.99        5.44     16.84 o 
   1   5  18      910.40      896.76     28.38 o 
   2   5  18      216.91      208.03     16.92 o 
   3   5  18      255.01      244.88     17.79 o 
   4   5  18      551.25      568.64     24.00 o 
   5   5  18       15.19       12.74     12.18 o 
   6   5  18      274.64      283.73     19.42 o 
   7   5  18       50.51       43.16     14.18 o 
   8   5  18       35.73       14.87     13.73 o 
   9   5  18     1084.87     1162.07     43.33 o 
   0   6  18       15.60       23.41     17.64 o 
   1   6  18        1.83       -9.79     10.84 o 
   2   6  18      513.33      523.94     26.23 o 
   3   6  18      111.25      117.75     14.98 o 
   4   6  18       22.24       22.24     12.21 o 
   5   6  18      221.18      257.21     18.84 o 
   6   6  18       27.20       26.99     13.07 o 
   7   6  18       11.30       11.79     11.71 o 
   8   6  18        3.39       -7.86     12.76 o 
   1   7  18      856.76      865.45     36.75 o 
   2   7  18       59.22       37.34     13.30 o 
   3   7  18      164.02      168.57     16.98 o 
   4   7  18     1944.96     2057.26     65.15 o 
   5   7  18        0.01        4.68     14.20 o 
   6   7  18       73.45       70.67     13.72 o 
   7   7  18       63.88       68.21     15.34 o 
   0   8  18        0.48       -0.04     16.12 o 
   1   8  18       13.68        5.38     11.65 o 
   2   8  18       22.01       -9.27     11.43 o 
   3   8  18      728.06      799.43     30.36 o 
   4   8  18       69.50       74.87     15.23 o 
   5   8  18      222.33      202.35     19.14 o 
   6   8  18        7.14       -0.61     12.87 o 
   1   9  18       14.42        8.48     12.33 o 
   2   9  18      499.13      504.38     25.54 o 
   3   9  18      255.61      317.23     21.44 o 
   4   9  18      920.84      950.04     42.49 o 
   5   9  18       17.43       29.95     14.30 o 
   0  10  18      179.81      190.64     27.22 o 
   1  10  18       68.96       60.00     14.62 o 
   2  10  18      396.58      413.61     26.70 o 
   3  10  18       82.30       97.01     16.58 o 
   4  10  18       15.13       17.86     16.19 o 
   1   1  19      803.06      760.10     25.84 o 
   2   1  19       12.32       19.40     11.75 o 
   3   1  19      162.37      141.16     15.57 o 
   4   1  19      498.08      567.08     23.68 o 
   5   1  19       13.70        5.28     13.85 o 
   6   1  19      141.56      128.81     18.74 o 
   7   1  19      317.34      287.31     29.27 o 
   8   1  19       29.45       19.57     20.44 o 
   0   2  19      545.35      461.92     30.75 o 
   1   2  19       11.75       15.79     12.47 o 
   2   2  19       73.76       91.15     14.16 o 
   3   2  19      211.61      185.09     19.63 o 
   4   2  19        0.29       -1.73     14.39 o 
   5   2  19      293.61      330.75     28.54 o 
   6   2  19       36.38       18.71     15.53 o 
   7   2  19       98.96       90.26     22.96 o 
   8   2  19       11.91       34.86     19.97 o 
   1   3  19       48.71       39.23     12.96 o 
   2   3  19      331.00      318.79     19.26 o 
   3   3  19       45.26       31.78     11.02 o 
   4   3  19       89.48       83.65     18.65 o 
   5   3  19       15.79       28.85     15.83 o 
   6   3  19      155.98      166.09     20.67 o 
   7   3  19      234.91      248.78     22.95 o 
   8   3  19       85.97       96.24     43.98 o 
   0   4  19       27.77       47.84     18.64 o 
   1   4  19       40.27       48.21     13.03 o 
   2   4  19      376.97      394.28     22.54 o 
   3   4  19      199.31      196.00     20.27 o 
   4   4  19       71.30       30.97     13.14 o 
   5   4  19      282.55      318.58     26.17 o 
   6   4  19       73.02       71.15     17.71 o 
   7   4  19      102.89      102.20     19.69 o 
   1   5  19       37.10       32.55     12.83 o 
   2   5  19        2.06        5.58     11.71 o 
   3   5  19       90.69       89.76     17.41 o 
   4   5  19      175.22      199.82     20.61 o 
   5   5  19       48.97       36.88     14.00 o 
   6   5  19      155.22      154.50     17.04 o 
   7   5  19      189.27      189.81     21.39 o 
   0   6  19      919.83      979.56     43.02 o 
   1   6  19      155.16      163.48     17.23 o 
   2   6  19        6.42        2.81     11.83 o 
   3   6  19       16.59       30.00     12.89 o 
   4   6  19       10.61        5.22     14.64 o 
   5   6  19      515.08      519.26     29.11 o 
   6   6  19      187.90      190.66     20.66 o 
   1   7  19       71.75       44.32     14.23 o 
   2   7  19       11.45       19.65     14.49 o 
   3   7  19       68.79       68.94     15.25 o 
   4   7  19       43.71       37.71     17.07 o 
   5   7  19      208.89      230.23     23.01 o 
   0   8  19      311.79      298.97     29.51 o 
   1   8  19       35.62       35.49     13.20 o 
   2   8  19      116.57       81.25     15.67 o 
   3   8  19      356.42      403.09     23.26 o 
   4   8  19       21.40       15.22     13.57 o 
   1   9  19      205.37      217.32     19.88 o 
   2   9  19       78.73       83.74     16.60 o 
   0   0  20      336.93      409.78     43.38 o 
   1   0  20      765.32      844.49     57.59 o 
   2   0  20      761.56      673.83     51.39 o 
   3   0  20     1373.11     1338.40     49.37 o 
   4   0  20      149.71      157.61     24.15 o 
   5   0  20      367.99      311.82     40.84 o 
   6   0  20      115.65      132.17     36.15 o 
   1   1  20      134.49      133.09     15.62 o 
   2   1  20      170.20      174.48     19.48 o 
   3   1  20       13.36        9.17     12.75 o 
   4   1  20      342.42      356.73     21.14 o 
   5   1  20       13.77       -4.48     15.23 o 
   6   1  20        2.99       -6.35     17.77 o 
   0   2  20       36.98       77.83     28.43 o 
   1   2  20       44.11       41.43     13.47 o 
   2   2  20      549.11      517.95     23.43 o 
   3   2  20      451.44      429.06     22.30 o 
   4   2  20       22.32       12.78     15.64 o 
   5   2  20      954.89      994.13     36.76 o 
   6   2  20      451.79      449.63     30.73 o 
   1   3  20      261.48      231.12     21.52 o 
   2   3  20       79.33       81.41     15.05 o 
   3   3  20       87.29       94.32     18.02 o 
   4   3  20      117.41      106.88     16.27 o 
   5   3  20        2.64       -1.91     15.53 o 
   0   4  20      576.71      560.09     47.83 o 
   1   4  20       85.19       81.09     14.70 o 
   2   4  20       21.30       41.71     15.80 o 
   3   4  20      143.89      145.09     20.10 o 
   4   4  20        1.52       11.88     14.77 o 
   5   4  20      149.15      145.31     18.50 o 
   1   5  20      620.29      663.59     27.21 o 
   2   5  20      487.79      526.20     28.64 o 
   3   5  20      241.42      290.76     25.14 o 
   4   5  20      290.70      305.29     24.96 o 
   0   6  20        6.87       23.88     20.22 o 
   1   6  20       11.62       28.72     13.57 o 
   2   6  20       16.63       29.98     13.69 o 
   3   6  20       59.63       68.31     17.35 o 
   1   7  20      384.49      441.51     24.73 o 
   1   1  21      724.67      728.88     32.45 o 
   2   1  21        5.05        1.37     12.89 o 
   3   1  21      820.08      825.41     37.05 o 
   0   2  21        6.50        7.77     18.82 o 
   1   2  21       74.38       69.34     17.93 o 
   2   2  21      431.58      468.70     23.75 o 
   1   3  21      726.00      763.35     29.56 o 
                                                 
